# Supplementary material for: Computational Analysis of the Hypothalamic Control of Food Intake
Source: Front Comput Neurosci. 2016 Apr 26;10:27. doi: 10.3389/fncom.2016.00027 (PMC4844610; doi:10.3389/fncom.2016.00027)
Supplement: Supplementary file 2 [file DataSheet1.XLSX]

## Sheet: Sheet1
			Solution number/parameter number	0	1	2	3	4	5	6	7	8	9	10	11	12	13	14	15	16	17	18	19	20	21	22	23	24	25	26	27	28	29	30	31	32	33	34	35	36	37	38	39	40	41	42	43	44	45
			1	0.169541	0.209245	0.0851654	0.337192	0.163787	0.478679	0.296295	0.0253749	0.168047	0.280856	0.0777259	0.227553	0.660678	0	0.502157	0.0200265	0.676981	0.196857	0.470229	0.256312	0.150814	0.955245	0.180294	0.158443	0.390973	0.630643	0.441253	0.173089	0.501225	0.544914	0.215644	0.55383	0.629341	0.450841	0.162704	0.135853	0.503988	0.394752	0.392106	0.720196	0.39312	0.220321	0.422261	0.10211	0.0950484	0.298055
			2	0.389962	0.405048	0.456283	0.191699	1	1	1	0.227904	0.457922	0.0220627	0.25836	0.0596035	1	0.776192	0.544227	0.346477	0.763445	0.168898	0.801267	0.234606	0.280282	0.325712	0.256451	0.502892	0.367174	0.0907401	0.292173	0.4581	0.338239	0.137429	0.254418	0.396473	0.267863	0.292678	0.238719	0.0444669	0.994671	0.490802	0.239014	0.378714	0.740408	0.24681	0.0451519	0.343433	0.255785	0.129438
			3	0.711814	0.0820322	1	0.523333	0.462273	0.27457	0.334928	1	0.501648	0.0973273	0.68036	0.0767511	0.583281	0.27136	0.887654	0.511979	0.727794	0	0.181996	0.232014	0.127505	0.293009	0.268464	0	0.645036	0.452037	0.527475	0.24436	0.925357	0.335008	0.442466	0.580676	0.102493	0.539891	0.187063	0.217661	0.464181	0.468537	1	0.570572	0.402079	0.466397	0.0501209	0.421312	0.692971	0.294128
			4	0.733869	0.906584	0.493505	0.781071	0.09669	0.0226178	0.208202	0.0625083	0.156578	0.176009	0.376442	0.0584934	0.364317	0.271941	0.524381	0.764713	0.376596	0.393594	0.119861	0.228871	0.306837	0.515439	0.0529563	0.0578229	0	0.231939	0.0335333	0.323402	0.889137	0.649654	0.0368654	0.000276675	0.551179	0.0806647	0.473636	0.260347	0.611725	0.583875	0.00526035	0.626614	0.492653	0.709882	0.0896625	0.328744	0.854479	0.79165
			5	0.91654	0.463666	0.120937	0.378346	0.511494	0.339666	0.794736	0.227864	0.215965	0.128875	0.0690081	0.201177	0.462617	0.704131	0.18886	0.359785	0.536062	0.170762	0.129245	0.39513	0.338783	0.42897	0.455091	0.471172	0.82054	0.574995	0.157474	0.496595	0.309465	0.299372	0.16077	0.337623	0.0591672	0.344073	0.00861148	0.377126	0	0.375934	0.779879	0.335242	0.550141	0.0903636	0.252545	0.367066	0.122044	0.340044
			6	0.584502	0.918161	0.147648	0.0731246	0.635171	0.310649	0.570558	0.0357885	0.191072	0.256161	0.160448	0.378984	0.263191	0.492843	0.0574565	0.338385	0.413437	0.109066	0.184102	0.0836064	0.0513756	0.145943	0.057903	0.22188	0.127408	0.78487	0.212535	0.503459	0.290035	0.505456	0.761024	0.11361	0.649538	0.656763	0.156129	0.441147	0.242955	0.818218	0.020803	0.600689	0.466274	0	0.235782	0.201516	0.248453	0.181649
			7	0.815165	0.312646	0.594285	0.530441	0.375054	0.338354	0.836541	0.402633	0.419998	0.20908	0.605747	0.326129	0.382125	0.349357	1	0.00660894	0.368241	0.0855466	0.134804	0.112639	0.0906551	0.279298	1	0.490684	0.778701	0.621116	0.358907	1	0.260544	0.598316	0.51475	0.468442	0.158572	0.443357	0.21563	0.773087	0.711891	0.258836	0.39751	0.471077	0.496229	0.415054	0.070017	0.192882	0.458028	0.208579
			8	0.382317	0.251171	0.485214	0.479171	0.14541	0.0425089	0.142401	0.299672	0.475832	0.122691	0.433164	0.306967	0.053525	0.466594	0.386869	0.937606	0.342891	0.164802	0.285535	0.179595	0.275286	0.297563	0.206721	0.504259	0.30898	0.279731	0.0138866	0.329588	0.68362	0.268162	0.32788	0.628546	0.803713	0.102044	0.0465316	0.336743	0.149105	0.509762	0.112436	0.720955	0.419867	0.326396	0	0.310757	0.292475	0.329282
			9	0.621539	0.857789	0.167132	0.412427	0.224642	0.0822901	0.506815	0.11074	0.318216	0.164787	0.417418	0.330018	0.210729	0.36921	0.66943	0.479508	0.488562	0.173974	0.0722286	0.224507	0.0230321	0.18002	0.194374	0.462688	0.35562	0.504454	0.24109	0.519961	0.0183016	0.660138	0.184734	0.228601	0.357571	0	0.136344	0.347373	0.110521	0.464406	0.179796	0.311612	0.425317	0.290933	0.0278354	0.241778	0.697141	0.626662
			10	0.25786	0.191582	0.275968	0.224378	0.218902	0.680932	0.626185	0.668655	0.294398	0.102816	0.294932	0.152773	0.460843	0.627473	0.22694	0.411294	0.485558	0.227741	0.932614	0.292769	0.228529	0.112249	0.561795	0.142554	0.580114	0.532549	0	0	0.973854	0.128853	1	0.385923	0.604038	0.296366	0.261203	0	0.609773	0.247365	0.624342	0.284376	1	0.651945	0.29883	0.0980264	1	0.315908
			11	0.385033	0.283002	0.432789	0.520577	0.0600827	0.119472	0	0.357926	0.631367	0.0728973	0.216453	0.34645	0.128348	0.378649	0.357118	0.340601	0.453531	0.186087	0.42897	0.349562	0.816903	0	0.111526	0.245805	0.00803065	0.230747	0.247555	0.552583	0.0881401	0.266867	0.337563	0	0.278058	0.526112	0.134965	0.202344	0.175433	0.310863	0.220458	0.322974	0.163804	0.739146	0.192637	0.391896	0.22829	0.143728
			12	0.917025	0.2696	0.579548	0	0.0809804	0.0440581	0.649055	0.324896	0.455608	0.395331	0.546065	0.279109	0.180662	0.498819	0.526499	0.966257	0.574493	0.0740075	0.246766	0.455164	0.174959	0.0619969	0.46394	0.191057	0.724573	1	0.515602	0.271337	0.126932	0.625354	0.468071	0.00877892	0.259747	1	0.533336	0.159836	0.134323	0.58433	0.632694	1	0.441711	0.247587	1	0.339782	0	0.395831
			13	0.368673	0.424668	0.0978832	0.656842	0.0091358	0.236762	0.31267	0.0845883	0.188413	0.218831	0.262203	0.360745	0.249145	0.529211	0	0.568028	0.770494	0.138803	0.194297	0.100247	0.0555381	1	0.380712	0.357768	0.359002	0.619207	0.43919	0.282631	0.929053	0.103228	0.438542	0.051377	0.557295	0.140587	0.128581	0.259848	0.0464421	0.0624597	0.294736	0.325774	0.201169	0.300378	0.0947313	0.293249	0.208028	0
			14	0.825629	0.142142	0.2519	0.309278	0.178202	0.60411	0.466154	0.646191	0.214952	0.512353	0.222684	0.0516987	0.317064	0.582771	0.0272069	0.498726	0.259859	0.164222	0.303366	0.432367	0.0281753	0.175603	0.165537	0.0272929	0.412096	0.0519061	0.139483	0.518312	0.235844	0.628925	0.315704	0.405118	0.35078	0.661626	0.200493	0.00570609	0.184018	0.6036	0.891376	0.27799	0.132864	0.576469	0.38494	0.0308886	0.542905	0.178417
			15	0.279908	0.478344	0.175645	0.570165	0.0885235	0.268891	0.339986	0.568373	0.04955	0.451223	0.384515	0.269319	0.125784	0.282553	0.711383	0.218826	0.917014	0.0436738	0	0.394993	0.142052	0.355595	0.159197	0.298402	0.436281	0.421299	0.614019	0.315408	0.66475	0.347872	0.078533	0.521686	0.299404	0.106751	0.187681	0.256966	0.315103	0.204659	0.400775	0.496187	0.486647	0.725376	0.162323	0.129971	0.617848	0.199137
			16	0.66031	0.233211	0.427214	0.301272	0.11144	0.0717967	0.406888	0.03493	0.180478	0.0452286	0.430149	0.400586	0.0957135	0.353283	0.565069	0.9726	0.753976	0.0670465	0.46535	0.540276	0.120855	0.15559	0.705278	0.51843	0.464593	0.817955	0.0756207	0.584278	0.25586	0.192459	0.45107	1	0.192318	0.0766598	0.111049	0.429117	0.0455208	0.377187	0.174976	0.187747	0.172197	0.619677	0.173148	0.303639	0.804179	0.504978
			17	0.361673	0.244565	0.384835	0.109705	0.355553	0.172494	0.373847	0.04063	0	0	0.263712	0.678258	0.37714	0.639462	0.327312	0.841494	0.826063	0.253886	0.324278	0.329516	0.038923	0.710133	0.706338	0.577687	0.857637	0.55803	0.0758702	0.320674	0	0.749652	0.0153897	0.679393	0.152987	0.436229	0.224337	0.129367	0.335392	0.609252	0.0831916	0.339643	0.678123	0.607416	0.493409	0.60801	0.462199	0.073791
			18	0.852869	1	0.401136	1	0.0638692	0.191035	0.697254	0.184449	0.378273	0.51332	0.400793	0.364257	0.241014	0.416087	0.925556	1	0.285895	0.52586	0.70336	0.0029853	0.476871	0.168463	0.241483	0.109669	0.665845	0.173246	0.0822771	0.572433	0.06714	0.62675	0.0637315	0.2717	0.0754975	0.311904	0.595089	0.173559	0.215423	0.537918	0.286524	0.251882	0.279043	0.29962	0.1343	0.262786	0.112161	0.34792
			19	0.490673	0.348347	0.321697	0.333529	0.251427	0.304366	0.429855	0.267422	0.346436	0.278766	0.3237	0.299431	0.411247	0.448693	0.437197	0.439781	0.513875	0.24665	0.349037	0.338323	0.296992	0.259974	0.331594	0.358221	0.503629	0.428276	0.273525	0.40601	0.391638	0.393651	0.308248	0.420292	0.367218	0.330773	0.228452	0.240529	0.376008	0.42735	0.380203	0.41831	0.411653	0.396301	0.229443	0.286121	0.459149	0.34051
			20	1	0.0344489	0.219833	0.389982	0	0.277469	0.171614	0.109342	0.145727	0.187651	0.79578	0.5492	0.670757	0.53746	0.266373	0.129178	0.155556	0.227451	0.0265068	0.323964	0.251826	0.099586	0.669343	1	0.50038	0.606573	0.287159	0.229504	0.22954	0.105193	0.543559	0.458278	0.241067	0.388899	0.192775	0.415466	0.58599	0.479756	0.468873	0.510899	0	0.561846	0.203237	0.189783	0.687574	0.745372
			21	0.526651	0.039933	0.483707	0.204085	0.159345	0.502333	0.170899	0.245499	0.319135	0.615614	0.543082	0.34039	0.387112	0.410088	0.266139	0	0.242531	0.106147	0.166839	0.094871	0.0892093	0.128847	0.593967	0.610853	0.67594	0.476803	0.092533	0.150601	0.62636	0.491248	0.273769	0.39271	0.654912	0.0372245	0.0313948	0.218663	0.233529	0.457388	0.659913	0.347637	0.100126	0.461403	0.340839	0.237721	0.851101	0.206158
			22	0.615017	0.141637	0.264385	0.574645	0.700453	0.169424	0.301934	0.0249515	0.607422	0.12945	0.0465949	0.272892	0.675469	0.340133	0.463012	0.350491	0.719862	0.215434	0.285747	1	0.329912	0.206779	0	0.153778	0.427365	0.491324	0.00947845	0.563441	0.526729	0.143329	0.514991	0.171572	0.652639	0.1348	0.0700233	0.134033	0.261632	0.0726776	0.534352	0.232823	0.278704	0.629471	0.425859	0.324144	0.430002	0.0438363
			23	0.2341	0.358849	0.469685	0.191748	0.123048	0.468172	0.519129	0.363248	0.214919	0.100729	0.143448	0.0979672	0	0.504397	0.401162	0.38121	0.8184	1	0.103069	0.850655	0.0106887	0.236937	0.00809573	0.261167	0.429152	0.414869	0.196491	0.570798	0.21762	0.490424	0.254529	0.55615	0.249636	0.167457	0.984478	0.0751201	0.0232379	0.532175	0.33279	0.966176	0.282036	0.34264	0.520992	0.173832	0.374	0.0419127
			24	0.0409114	0.174315	0.0118765	0.525737	0.326924	0.374292	0.383849	0.205325	0.233247	0.580628	0.730249	0.443012	0.465606	0.406673	0.610064	0.392921	0.189499	0.257577	1	0	0.819546	0.162588	0.425969	0.112756	0.275288	0.574136	0.225736	0.113783	0.609797	0.262044	0.655327	0.537616	0.259335	0.462315	0.178779	0.0264896	0.126455	0.521088	0.385203	0.706734	0.38616	0.50081	0.0799671	0.228308	0.773281	0.200128
			25	0.332589	0	0.690202	0.247904	0.488139	0.108838	0.463689	0.370698	0.514885	0.070801	0.1128	0.232083	0.310484	0.0777821	0.487191	0.989867	1	0.0830735	0.638389	0.562527	0.492838	0.0973099	0.194121	0.586701	0.277626	0.561664	0.57524	0.515646	0.285143	0.615932	0.0753009	0.564168	0.749058	0.344181	1	0.128405	0.184825	0.143959	0.166041	0.476996	0.336706	0.127482	0.222586	0.468744	0.797898	0.44671
			26	0.316376	0.230614	0.559581	0.074721	0.449957	0.11096	0.416731	0.347302	0.323485	0.0431969	0.0646655	0.0265329	0.731179	0.320034	0.702527	0.539851	0.779641	0.439108	0.109235	0.607705	0.213036	0.323101	0.232848	0.0421035	0.983434	0.202799	0.0843656	0.828283	0.0975762	0.157124	0.149188	0.00477652	0.100533	0.240603	0.0936406	1	0.476858	0.575758	0.280931	0.769812	0.732691	0.242224	0.339599	0.358656	0.29154	0.143863
			27	0.230835	0.116275	0.170228	0.238785	0.295402	0.484318	0.179804	0.352222	0.604735	0.50764	0.398947	0.309014	0.457211	0.649048	0.0604591	0.936212	0.31557	0.35844	0.355751	0.31254	0.0801528	0.437584	0.308535	0.447669	0.675764	0.245017	0.138423	0.559923	0.156016	0.295792	0.585934	0.635091	0.358745	0.407236	0.0257739	0.239578	0.240702	0.701099	0.794905	0.297543	0.371175	1	0.467424	0.541917	0.136521	0.263839
			28	0.474446	0.278151	0	0.285892	0.303531	0.388563	0.494224	0.0476187	1	0.308916	0.0722901	0.374033	0.51398	0.415014	0.293128	0.200309	0.412983	0.41947	0.334515	0.851226	0.220586	0.0116786	0.03615	0.304309	0.2607	0.397166	0.17502	0.0462985	0.688567	0.52537	0.0748019	0.408759	0.665007	0.166088	0.0177495	0.12985	0.919272	0.608502	0.385418	0.531449	0.172644	0.222145	0.29822	1	0.827625	0.345893
			29	0.361895	0.348786	0.412313	0.0970409	0.106459	0.0771158	0.497612	0.425622	0.373785	0.472888	0.371812	0.0186806	0.504523	0.204631	0.587919	0.511444	0	0.211219	0.561728	0.0522663	0.148894	0.0568844	0.465088	0.171861	0.476912	0.512572	0.195402	0.202941	1	0.613897	0.208541	0.766469	0.250866	0.467848	0.0794313	0.0516192	0.107315	0.172945	0.535733	0.524256	0.440908	0.232184	0.143831	0.335672	0.584046	0.708004
			30	0.495436	0.58384	0.356171	0.0728161	0.382743	0.367049	0.67663	0.70968	0.219462	0.386668	0.38669	0.0892635	0.110725	0.694015	0.46029	0.377215	0.648429	0.0856552	0.351242	0.268227	0.410573	0.141828	0.313388	0.347442	0.715696	0.300997	0.172569	0.112081	0.450213	0.596039	0.338851	0.121963	0.232149	0.36397	0.22691	0.55867	0.598703	0.402369	0.73128	0.148762	0.378073	0.405353	0.164643	0.145769	0.342826	0.116766
			31	0.442488	0.587193	0.401837	0.103726	0.080757	0.244789	0.148564	0.0643257	0.505961	0.200218	0.276473	0.373422	0.860923	0.534339	0.687307	0.535748	0.704285	0.216307	0.450038	0.166597	0.274939	0.841274	0.411408	0.416828	0.455921	0.553124	0.34774	0.265753	0.384659	0.582817	0.129022	0.17955	0.597112	0.083357	0.34492	0.17054	0.514694	0.21168	0.100346	0.372528	0.371225	0.592025	0.357469	0.261412	0.438799	0.226521
			32	0.633214	0.647878	0.402922	0.626525	0.137625	0.245752	0.579962	0.455718	0.326415	0.637004	0.931528	0.359755	0.312221	0.628766	0.545074	0.360225	0.156624	0.00766596	0.390837	0.0904059	0.010096	0.0822124	0.575068	0.3422	0.333574	0.216641	0.161097	0.705566	0.307336	0.366895	0.261797	0.499506	0.11954	0.136105	0.132274	0.278316	0.423155	0.305194	0.118775	0.63098	0.214093	0.115431	0.116821	0.0653497	0.780989	1
			33	0.256169	0.27085	0.336111	0.30556	0.33973	0.89234	0.438415	0.312282	0.296172	0.159368	0.102443	0.256216	0.316564	0.385821	0.277349	0.342665	0.589965	0.422679	0.335076	0.408378	0.555582	0.385623	0.134847	0.509558	0.740886	0.611491	1	0.17571	0.451146	0.165758	0.289719	0.631951	0	0.566174	0.0608345	0.295337	0.404049	0.390996	0.299035	0.353758	0.807567	0.111729	0.317309	0	0.500645	0.439119
			34	0	0.189547	0.173176	0.312857	0.186103	0.217113	0.461875	0.325696	0.178401	0.211089	1	0.341065	0.65333	0.139987	0.493017	0.428515	0.267763	0.363459	0.321018	0.0463659	0.863476	0.0405791	0.437131	0.627059	0.515387	0.234674	0.0176068	0.229144	0.152489	0.00107802	0.0909352	0.108011	0.600418	0.134711	0.0351413	0.152728	0.363525	0.166173	0.367481	0.806505	0.233781	0.0234454	0.0236079	0.159345	0.111741	0.618904
			35	0.381415	0.0755079	0.248406	0.216894	0.55557	0.669461	0.935427	0.0206203	0.452213	0.515485	0.305806	0.262185	0.41187	0.443094	0.579702	0.0449891	0.344868	0.180256	0.155166	0.245642	0.531709	0.0838909	0.576197	0.28815	0.725066	0.301427	0.367627	0.540598	0.509554	0.692506	0.0491193	0.087644	0.328361	0.564071	0.117581	0.140591	0.785671	0.399532	0.590675	0.11804	0.305597	0.263699	0.0530686	0.373082	0.37514	0.382566
			36	0.499793	0.418794	0.351219	0.540799	0.133045	0.102031	0.124757	0.274364	0.325395	0.508698	0.415849	0.585677	0.873422	1	0.364734	0.968009	0.601164	0.455781	0.491617	0.71883	0.133677	0.0538145	0.358085	0.540798	1	0.0227999	0.928811	0.216566	0.242884	0.342543	0.251957	0.60396	0.0880467	0.543551	0.270056	0.0422287	0.451533	0.434663	0.190286	0.425475	0.789529	0.343664	0.0585165	0.279085	0.371712	0.485909
			37	0.218983	0.244772	0.156539	0.437184	0.495094	0.0339902	0.118269	0.0435536	0.165731	0.116722	0.0969895	0.16264	0.692809	0.375009	0.402404	0.264691	0.4477	0.575031	0.623307	0.665288	0.488957	0.332468	0.273735	0.229287	0.288907	0.269599	0.278375	0.52333	0.5271	0	0.162	0.874365	0.228184	0.122888	0.275642	0.415235	0.148999	0.573409	0.0320672	0.210571	0.417167	0.148873	0.0733115	0.270801	0.475406	0.811807
			38	0.887274	0.447517	0.369257	0.105285	0.0235113	0.62916	0.851274	0.155083	0.428392	1	0.233225	0.963195	0.284599	0.561551	0.503111	0.268288	0.798196	0.535663	0.649597	0.714512	0	0.169473	0.113353	0.633348	0.673237	0.404391	0.260852	0.708604	0.203784	1	0	0.75359	0.136738	0.220157	0	0.0215247	0.312478	0	0	0.0763489	0.519798	0.26832	0.12628	0.201748	0.460346	0.274289
			39	0.127739	0.267951	0.0758098	0.149039	0.0106178	0.21406	0.161515	0	0.514134	0.162818	0.135638	0	0.755366	0.404326	0.0252444	0.050724	0.509897	0.230051	0.0117964	0.0590181	0.415369	0.481376	0.594393	0.342496	0.973005	0.989661	0.149696	0.305995	0.295413	0.422327	0.0930589	0.139934	0.106688	0.352507	0.0701256	0.370181	0.0343575	0.373366	0.710356	0.619717	0.765518	0.129841	0.406507	0.57226	0.381954	0.206704
			40	0.487935	0.116697	0.160372	0.269303	0.166594	0	0.458466	0.438991	0.397581	0.165137	0.235358	0.185202	0.27556	0.203124	0.671223	0.232257	0.825304	0.18352	0.290278	0.548638	0.332414	0.183242	0.108174	0.217873	0.342217	0.242262	0.164547	0.609629	0.541969	0.118829	0.208818	0.21499	0.71791	0.346315	0.304718	0.447556	0.344327	0.0897611	0.0914465	0.0466112	0.538803	0.547163	0.0236181	0.204293	0.12385	0.60552
			41	0.764346	0.510543	0.179735	0.0195402	0.0994303	0.456015	0.285171	0.0193797	0.0545984	0.308559	0	1	0.701702	0.41054	0.440481	0.0130148	0.0491229	0.347843	0.500369	0.049251	1	0.0528852	0.466954	0.553125	0.221649	0.375927	0.607557	0.610251	0.0385456	0.325299	0.896519	0.791064	0.326374	0.808016	0.394499	0.0168308	1	0.861253	0.511957	0.0556859	0.117663	0.627454	0.464982	0.132171	0.217587	0.163358
			42	0.374989	0.080612	0.275952	0.1426	0.156954	0.0561314	0.13882	0.451992	0.686646	0.00765263	0.0129596	0.371614	0.117391	0.646133	0.0852459	0.384677	0.542169	0.0598732	0.240497	0.29565	0.458642	0.0295288	0.32748	0.312624	0.615364	0.40621	0.536688	0.381212	0.180475	0.0778482	0.663966	0.821447	1	0.322288	0.356304	0.0371578	0.830935	1	0.393566	0.117466	0.185493	0.762901	0.154098	0.191603	0.543044	0.175134
			43	0.671445	0.792407	0.16485	0.476533	0.057691	0.415126	0.512765	0.165081	0.363563	0.541401	0.08259	0.0931734	0.0333918	0.543225	0.260995	0.185379	0.442322	0.232767	0.288687	0.431836	0.614176	0.118588	0.134545	0.654785	0.266329	0	0.0470988	0.420552	0.168401	0.472653	0.107535	0.696642	0.41026	0.0451777	0.329846	0.185545	0.569619	0.572207	0.551202	0	0.602326	0.45075	0.126116	0.333553	0.714596	0.289917
[truncated: 6 more columns]
