# Supplementary material for: Computational Analysis of the Hypothalamic Control of Food Intake
Source: Front Comput Neurosci. 2016 Apr 26;10:27. doi: 10.3389/fncom.2016.00027 (PMC4844610; doi:10.3389/fncom.2016.00027)
Supplement: Supplementary file 3 [file DataSheet2.XLSX]

## Sheet: Sheet1
		Parameter number	1	2	3	4	5	6	7	8	9	10	11	12	13	14	15	16	17	18	19	20	21	22	23	24	25	26	27	28	29	30	31	32	33	34	35	36	37	38	39	40	41	42	43	44	45	46	47
		1	1	0	0	0	0	0	0	0	0	0	0	0	0	0	0	0	0	0	0	0	0	0	0	0	0	0	0	0	0	0	0	0	0	0	0	0	0	0	0	0	0	0	0	0	0	0	0
		2	0	1	0	0	0	0	0	0	0	0	0	0	0	0	0	0	0	0	0	0	0	0	0	0	0	0	0	0	0	0	0	0	0	0	0	0	0	0	0	0	0	0	0	0	0	0	0
		3	0	0	1	0	0	0	0	0.479915	0	0	0	0	0	0	0.478001	0.378767	0	0	0	0	0	0	0	0	0	0	0	0	0	0	0	0	0	0	0	0	0	0	0	0	0	0	0	0	0	0	0
		4	0	0	0	1	0	0	0	0	0	0	0	0	0	0	0	0	0	0	0	0	0	0	0	0	0	0	0	0	0	0	0	0	0	0	0	0	0	0	0	0	0	0	-0.469499	0	0	0	0
		5	0	0	0	0	1	0	0.412025	0	0	0	0	0	0	0	0	0	0	0	0	0	0	0	0	0	0	0	0	0	0	0	0	0	0	0	0	0	0	0	0	0	0	0	0	0	0	0	0
		6	0	0	0	0	0	1	0.476777	0	0	0	0	0	0	0	0	-0.406268	0	0	0	0	0	0	0	0	0	0	0	0	0	0	0	0	0	0	0	0	0.377263	0	0	0	0	0	0	0	0	0	0.484334
		7	0	0	0	0	0.412025	0.476777	1	0	0	0	0	0	0	0	0	0	0	0	0	0	0	0	0	0	0	0	0	0	0	0	0	0	0	0	0	0	0	0	0	0	0	-0.411535	0	0	0	0	0.407703
		8	0	0	0.479915	0	0	0	0	1	0	0	0	-0.367542	0	0	0	0	0	0	0	0	0	0	0	0	0	0	0	0	0	0	0	0	0	0	0	0	0	0	0.447224	0	0	0	0	0	0	0	0
		9	0	0	0	0	0	0	0	0	1	0	0	0	0	0	0	0	0	0	0	0	0	0	0	0	0	0	0	0	0	0	0	0	0	0	0	0	0	0	0	0	0	0	0	0.561861	0	0	0
		10	0	0	0	0	0	0	0	0	0	1	0	0	0	0	0	0	0	0	0	0	0	0	0	0	0	0	0	0	0	0.482146	0	0	0	0	0	0	0	0	0	0	0	0	0	0	0	0	0
		11	0	0	0	0	0	0	0	0	0	0	1	0	0	0	0	0	-0.372644	0	0	-0.43519	0	0	0.459138	0	0	0	0	0	0	0	0	0	0	0	0	0	0	0	0	0.364125	0	0	0	0	0	0.432571	0
		12	0	0	0	0	0	0	0	-0.367542	0	0	0	1	0	0	0	0	0	0	0	0	0	0	0	0.498524	0	0	0	0	-0.367399	0	0	0	0	0	0	0	0	0	0	0	0	0	0	0	0	0	0
		13	0	0	0	0	0	0	0	0	0	0	0	0	1	0	0	0	0	0	0	0	0	0	0	0	0	0	0	0	0	0	0	0	0	0	0	0	0	0	0	0	0	0	0	0	0	0	0
		14	0	0	0	0	0	0	0	0	0	0	0	0	0	1	-0.394612	0	0	0	0	0	0	0	0	0	0	0	0	0	0	0	0	0	0	0	0	0	0	0	0	0	0	0	0	0	0	0	0
		15	0	0	0.478001	0	0	0	0	0	0	0	0	0	0	-0.394612	1	0	0	0	0	0	0	0	0	0	0	0	0	0	0	0	0	0	0	0	0	0	0	0	0	0	0	0	0	0	0	0	0
		16	0	0	0.378767	0	0	-0.406268	0	0	0	0	0	0	0	0	0	1	0	0	0	0	0	0	0	0	0	0	0	0	0	0	0	0	0	0	0	0	-0.366946	0	0	0	0	0	0	0	0	0	0
		17	0	0	0	0	0	0	0	0	0	0	-0.372644	0	0	0	0	0	1	0	0	0.520368	0	0.37431	0	0	0	0	0	0	0	0	0	0	0	0	0	0	0	0	0	0	0	0	0	0	0	-0.36275	0
		18	0	0	0	0	0	0	0	0	0	0	0	0	0	0	0	0	0	1	0	0.409825	0	0	0	0	0	0	0	0	0	0	0	0	0	0	0	0	0	0	0	0	0	0	0	0	0	0	0
		19	0	0	0	0	0	0	0	0	0	0	0	0	0	0	0	0	0	0	1	0	0	0	0	0	0	0	0	0	0	0	0	0	0	0	0	-0.464166	0	0	0	0	0	0	0	0	0	0	0
		20	0	0	0	0	0	0	0	0	0	0	-0.43519	0	0	0	0	0	0.520368	0.409825	0	1	0	0	-0.453633	0	0	0	0	0	0	0	0	0	0	0	0	0	0	0	0	0	0	0	0	0	0	0	0
		21	0	0	0	0	0	0	0	0	0	0	0	0	0	0	0	0	0	0	0	0	1	0	0	0	0	0	0	0	0	0	0	0	0	0	0	0	0	0	0	0	0	0	0	0	0	0	0
		22	0	0	0	0	0	0	0	0	0	0	0	0	0	0	0	0	0.37431	0	0	0	0	1	0	0	0	0	0	0	0	0	0	0	0	0	0	0	0	0	0	0	0	0	0	0	0	0	0
		23	0	0	0	0	0	0	0	0	0	0	0.459138	0	0	0	0	0	0	0	0	-0.453633	0	0	1	0	0.453634	0.359431	0	0	0	0	0	0	0	0	0	0	0	0	0	0	0	0	0	0	0	0	0
		24	0	0	0	0	0	0	0	0	0	0	0	0.498524	0	0	0	0	0	0	0	0	0	0	0	1	0	0	0	0	-0.376369	0	0	0	0	0	0	0	0	0	0	0	0	0	0	0	0	0	0
		25	0	0	0	0	0	0	0	0	0	0	0	0	0	0	0	0	0	0	0	0	0	0	0.453634	0	1	0	0	0	0	0	0	0	-0.464043	0	0	0	0	0	0.36314	0	0.407925	0	0	0	0	0	0
		26	0	0	0	0	0	0	0	0	0	0	0	0	0	0	0	0	0	0	0	0	0	0	0.359431	0	0	1	0	0	0	0	0	0	0	0	0	0	0	0	0	0	0	0	0.445325	0	0	0	0
		27	0	0	0	0	0	0	0	0	0	0	0	0	0	0	0	0	0	0	0	0	0	0	0	0	0	0	1	0	0	0	0	0	0	0.450384	0	0	0	0	0	0	0	0	0	0	0	0	0
		28	0	0	0	0	0	0	0	0	0	0	0	0	0	0	0	0	0	0	0	0	0	0	0	0	0	0	0	1	-0.507633	0	0	0	0	0	0	0.408448	0	0	0	0	0	0	0	0	0	0	0
		29	0	0	0	0	0	0	0	0	0	0	0	-0.367399	0	0	0	0	0	0	0	0	0	0	0	-0.376369	0	0	0	-0.507633	1	0	0	0	0	0	0	0	0	0	0	0	0	0	0	0	0.374846	0	0
		30	0	0	0	0	0	0	0	0	0	0.482146	0	0	0	0	0	0	0	0	0	0	0	0	0	0	0	0	0	0	0	1	-0.397465	0	0	0	0	0	0	0	0	0	0	0	0	0	0	0	0
		31	0	0	0	0	0	0	0	0	0	0	0	0	0	0	0	0	0	0	0	0	0	0	0	0	0	0	0	0	0	-0.397465	1	0	0	0.384735	0	0	0	0	0	0	0	0	0	0	0	0	0
		32	0	0	0	0	0	0	0	0	0	0	0	0	0	0	0	0	0	0	0	0	0	0	0	0	0	0	0	0	0	0	0	1	0	0	0	0	0	0	0	0	0	0	0	0	0	0	0
		33	0	0	0	0	0	0	0	0	0	0	0	0	0	0	0	0	0	0	0	0	0	0	0	0	-0.464043	0	0	0	0	0	0	0	1	0	0	0	0	0	0	0	0	0	0	0	0	0	0
		34	0	0	0	0	0	0	0	0	0	0	0	0	0	0	0	0	0	0	0	0	0	0	0	0	0	0	0.450384	0	0	0	0.384735	0	0	1	0	0	0	0	0	0	0	0	0.437765	0	-0.389281	0	0
		35	0	0	0	0	0	0	0	0	0	0	0	0	0	0	0	0	0	0	0	0	0	0	0	0	0	0	0	0	0	0	0	0	0	0	1	0	0	0	0	0	0	0	0	0	0	0	0
		36	0	0	0	0	0	0	0	0	0	0	0	0	0	0	0	0	0	0	-0.464166	0	0	0	0	0	0	0	0	0.408448	0	0	0	0	0	0	0	1	0	0	0	0	0	0	0	0	0	0	0
		37	0	0	0	0	0	0.377263	0	0	0	0	0	0	0	0	0	-0.366946	0	0	0	0	0	0	0	0	0	0	0	0	0	0	0	0	0	0	0	0	1	0	0	0	0	0	0	0	0	0	0
		38	0	0	0	0	0	0	0	0	0	0	0	0	0	0	0	0	0	0	0	0	0	0	0	0	0	0	0	0	0	0	0	0	0	0	0	0	0	1	0	0	0	0	0	0	0	0	0
		39	0	0	0	0	0	0	0	0.447224	0	0	0	0	0	0	0	0	0	0	0	0	0	0	0	0	0.36314	0	0	0	0	0	0	0	0	0	0	0	0	0	1	0	0	0	0	0	0	0	0
		40	0	0	0	0	0	0	0	0	0	0	0.364125	0	0	0	0	0	0	0	0	0	0	0	0	0	0	0	0	0	0	0	0	0	0	0	0	0	0	0	0	1	0	0	0	0	0	0	0
		41	0	0	0	0	0	0	0	0	0	0	0	0	0	0	0	0	0	0	0	0	0	0	0	0	0.407925	0	0	0	0	0	0	0	0	0	0	0	0	0	0	0	1	0	0	0	0	0	0
		42	0	0	0	0	0	0	-0.411535	0	0	0	0	0	0	0	0	0	0	0	0	0	0	0	0	0	0	0	0	0	0	0	0	0	0	0	0	0	0	0	0	0	0	1	0	0	0	0	0
		43	0	0	0	-0.469499	0	0	0	0	0	0	0	0	0	0	0	0	0	0	0	0	0	0	0	0	0	0.445325	0	0	0	0	0	0	0	0.437765	0	0	0	0	0	0	0	0	1	0	0	0	0
		44	0	0	0	0	0	0	0	0	0.561861	0	0	0	0	0	0	0	0	0	0	0	0	0	0	0	0	0	0	0	0	0	0	0	0	0	0	0	0	0	0	0	0	0	0	1	0	0	0
		45	0	0	0	0	0	0	0	0	0	0	0	0	0	0	0	0	0	0	0	0	0	0	0	0	0	0	0	0	0.374846	0	0	0	0	-0.389281	0	0	0	0	0	0	0	0	0	0	1	0	0
		46	0	0	0	0	0	0	0	0	0	0	0.432571	0	0	0	0	0	-0.36275	0	0	0	0	0	0	0	0	0	0	0	0	0	0	0	0	0	0	0	0	0	0	0	0	0	0	0	0	1	0
		47	0	0	0	0	0	0.484334	0.407703	0	0	0	0	0	0	0	0	0	0	0	0	0	0	0	0	0	0	0	0	0	0	0	0	0	0	0	0	0	0	0	0	0	0	0	0	0	0	0	1
		48	0	0	0	0	0	0	0	0	0	0	0	0	0	0	0	0	0	0	0	0	0	0	0	0.464968	0	0	0.478349	0	0	0	0	0	0	0	0	0	0	0	0	0	0	0	0	0	0	0	0
		49	0	0	0	0	0	0	0	0	0	0	0	0	0	0	0	0	0	0	0	0	0	0	0	0	0	0	0	0	0	0	0	0	0	0	0	0	0	0	0	0	0	0	0	0	0	0	0
		50	0	0	0	0	0	0.410266	0.504761	0	0	0	0	0	0	0	0	0	0	0	0	0	0	0	0	0	0	0	0	0	0	0	0	0	0	0	0	0	0.393514	0	0	0	0	0	0	0	0	0	0
		51	0	0	0	0	0	0	0	0	0	0	0	0	0	0	0	0	0	0	0	0	0	0	0	0	0	0	0	0	0	0	0	0	0	0	0	0	0	0	0	0	0	0	0	0	0	0	0
		52	0	0	0	0	0	0	0	0	0	0	0	0	0	0	0	0	0	0	0	0	0	0	0	0.414686	0	0	0	0	0	0	0	0.431541	0	0	0	0	0	0.383088	0	0	0	0	0	0	0	0	0
[truncated: 5 more columns]
