# Supplementary material for: Computational Analysis of the Hypothalamic Control of Food Intake
Source: Front Comput Neurosci. 2016 Apr 26;10:27. doi: 10.3389/fncom.2016.00027 (PMC4844610; doi:10.3389/fncom.2016.00027)
Supplement: Supplementary file 4 [file DataSheet3.XLSX]

## Sheet: SD3_a
			AgRP	POMC	MCH	Ntsn	LHGal	OX	OXT	N-GABA	NTSCA	NTSGLP1	VTA	NAc	FI
			100	0	0	0	0	100	0	0	0	6.70413	69.202	0	100
			100	0	0	0	100	61.3589	0	0	0	6.70413	43.036	0	100
			100	0	0	0	100	100	0	0	0	6.70413	69.202	0	100
			100	0	0	100	0	100	0	0	0	6.70413	100	0	100
			100	0	0	100	100	61.3589	0	0	0	6.70413	73.834	0	100
			100	0	0	100	100	100	0	0	0	6.70413	100	0	100
			100	0	0	0	0	100	1.01736	0	0	6.70413	69.202	0	100
			100	0	0	0	100	61.3589	1.01736	0	0	6.70413	43.036	0	100
			100	0	0	0	100	100	1.01736	0	0	6.70413	69.202	0	100
			100	0	0	100	0	100	1.01736	0	0	6.70413	100	0	100
			100	0	0	100	100	61.3589	1.01736	0	0	6.70413	73.834	0	100
			100	0	0	100	100	100	1.01736	0	0	6.70413	100	0	100
			100	0	100	0	0	100	0	0	0	6.70413	69.202	0	100
			100	0	100	0	100	61.3589	0	0	0	6.70413	43.036	0	100
			100	0	100	0	100	100	0	0	0	6.70413	69.202	0	100
			100	0	100	100	0	100	0	0	0	6.70413	100	0	100
			100	0	100	100	100	61.3589	0	0	0	6.70413	73.834	0	100
			100	0	100	100	100	100	0	0	0	6.70413	100	0	100
			100	0	100	0	0	100	1.01736	0	0	6.70413	69.202	0	100
			100	0	100	0	100	61.3589	1.01736	0	0	6.70413	43.036	0	100
			100	0	100	0	100	100	1.01736	0	0	6.70413	69.202	0	100
			100	0	100	100	0	100	1.01736	0	0	6.70413	100	0	100
			100	0	100	100	100	61.3589	1.01736	0	0	6.70413	73.834	0	100
			100	0	100	100	100	100	1.01736	0	0	6.70413	100	0	100
			100	0	100	100	0	32.8345	0	0	15.7327	21.3821	45.8783	2.65393	90.0822
			100	0	100	100	100	32.8345	0	0	15.7327	21.3821	45.8783	2.65393	90.0822
			100	0	100	100	0	32.8345	1.01736	0	16.4371	22.0393	45.4914	3.38652	89.0947
			100	0	100	100	100	32.8345	1.01736	0	16.4371	22.0393	45.4914	3.38652	89.0947
			100	0	0	100	0	32.8345	0	0	15.7327	21.3821	45.8783	7.82076	85.5073
			100	0	0	100	100	32.8345	0	0	15.7327	21.3821	45.8783	7.82076	85.5073
			100	0	0	100	0	32.8345	1.01736	0	16.4371	22.0393	45.4914	8.55335	84.5198
			100	0	0	100	100	32.8345	1.01736	0	16.4371	22.0393	45.4914	8.55335	84.5198
			100	0	100	0	0	32.8345	0	0	15.7327	21.3821	15.0803	9.10832	84.3673
			100	0	100	0	100	32.8345	0	0	15.7327	21.3821	15.0803	9.10832	84.3673
			100	0	100	0	0	32.8345	1.01736	0	16.4371	22.0393	14.6934	9.84091	83.3798
			100	0	100	0	100	32.8345	1.01736	0	16.4371	22.0393	14.6934	9.84091	83.3798

## Sheet: SD3_b
		AgRP	POMC	MCH	Ntsn	LHGal	OX	OXT	N-GABA	NTSCA	NTSGLP1	VTA	NAc	FI
		0	100	100	100	0	32.8345	0	0	15.7327	21.3821	45.8783	7.2846	85.9821
		0	100	100	100	100	32.8345	0	0	15.7327	21.3821	45.8783	7.2846	85.9821
		0	100	100	100	0	32.8345	1.01736	0	16.4371	22.0393	45.4914	8.01719	84.9945
		0	100	100	100	100	32.8345	1.01736	0	16.4371	22.0393	45.4914	8.01719	84.9945
		0	100	0	100	0	32.8345	0	0	15.7327	21.3821	45.8783	12.4514	81.4072
		0	100	0	100	100	32.8345	0	0	15.7327	21.3821	45.8783	12.4514	81.4072
