# Supplementary material for: Computational Analysis of the Hypothalamic Control of Food Intake
Source: Front Comput Neurosci. 2016 Apr 26;10:27. doi: 10.3389/fncom.2016.00027 (PMC4844610; doi:10.3389/fncom.2016.00027)
Supplement: Supplementary file 5 [file DataSheet4.XLSX]

## Sheet: SD4_a
			AgRP	POMC	MCH	Ntsn	LHGal	OX	OXT	NOSGABAergic	NTSCA	NTSGLP1	VTA	NAc	FoodTake
			100	0	0	0	0	100	0	0	0	9.86169	87.8565	0	100
			100	0	0	0	100	100	0	0	0	9.86169	87.8565	0	100
			100	0	0	100	0	100	0	0	0	9.86169	100	0	100
			100	0	0	100	100	100	0	0	0	9.86169	100	0	100
			100	0	0	0	0	100	1.75015	0	0	9.86169	87.8565	0	100
			100	0	0	0	100	100	1.75015	0	0	9.86169	87.8565	0	100
			100	0	0	100	0	100	1.75015	0	0	9.86169	100	0	100
			100	0	0	100	100	100	1.75015	0	0	9.86169	100	0	100
			100	0	100	0	0	100	0	0	0	9.86169	87.8565	0	100
			100	0	100	0	100	100	0	0	0	9.86169	87.8565	0	100
			100	0	100	100	0	100	0	0	0	9.86169	100	0	100
			100	0	100	100	100	100	0	0	0	9.86169	100	0	100
			100	0	100	0	0	100	1.75015	0	0	9.86169	87.8565	0	100
			100	0	100	0	100	100	1.75015	0	0	9.86169	87.8565	0	100
			100	0	100	100	0	100	1.75015	0	0	9.86169	100	0	100
			100	0	100	100	100	100	1.75015	0	0	9.86169	100	0	100
			100	0	0	0	100	52.951	0	0	8.90294	17.8866	52.002	0	96.1988
			100	0	0	100	100	52.951	0	0	8.90294	17.8866	64.1455	0	96.1988
			100	0	100	0	100	52.951	0	0	8.90294	17.8866	52.002	0	96.1988
			100	0	100	100	100	52.951	0	0	8.90294	17.8866	64.1455	0	96.1988
			100	0	0	100	100	52.951	1.75015	0	10.2582	19.1082	63.4528	0	95.6202
			100	0	100	0	100	52.951	1.75015	0	10.2582	19.1082	51.3092	0	95.6202
			100	0	100	100	100	52.951	1.75015	0	10.2582	19.1082	63.4528	0	95.6202
			100	0	0	0	100	52.951	1.75015	0	10.2582	19.1082	51.3092	0.843086	95.0382
			100	0	100	100	0	23.4865	0	0	16.505	24.739	40.6556	0	92.953
			100	0	100	100	100	23.4865	0	0	16.505	24.739	40.6556	0	92.953
			100	0	100	100	0	23.4865	1.75015	0	17.8602	25.9606	39.9628	0.378782	92.1129
			100	0	100	100	100	23.4865	1.75015	0	17.8602	25.9606	39.9628	0.378782	92.1129
			100	0	100	0	0	23.4865	0	0	16.505	24.739	28.5121	1.38922	91.994
			100	0	100	0	100	23.4865	0	0	16.505	24.739	28.5121	1.38922	91.994
			100	0	100	0	0	23.4865	1.75015	0	17.8602	25.9606	27.8193	2.74405	90.4802
			100	0	100	0	100	23.4865	1.75015	0	17.8602	25.9606	27.8193	2.74405	90.4802
			100	0	0	100	0	23.4865	0	0	16.505	24.739	40.6556	8.54116	87.057
			100	0	0	100	100	23.4865	0	0	16.505	24.739	40.6556	8.54116	87.057
			100	0	0	100	0	23.4865	1.75015	0	17.8602	25.9606	39.9628	9.89599	85.5431
			100	0	0	100	100	23.4865	1.75015	0	17.8602	25.9606	39.9628	9.89599	85.5431
			100	0	0	0	0	23.4865	0	0	16.505	24.739	28.5121	10.9064	85.4243
			100	0	0	0	100	23.4865	0	0	16.505	24.739	28.5121	10.9064	85.4243
			100	0	100	100	0	0	0	0	22.5647	30.2012	21.9315	8.12552	84.7567
			100	0	100	100	100	0	0	0	22.5647	30.2012	21.9315	8.12552	84.7567
			100	0	0	0	0	23.4865	1.75015	0	17.8602	25.9606	27.8193	12.2613	83.9104
			100	0	0	0	100	23.4865	1.75015	0	17.8602	25.9606	27.8193	12.2613	83.9104
			100	0	100	100	0	0	1.75015	0	23.92	31.4227	21.2387	9.48036	83.2428
			100	0	100	100	100	0	1.75015	0	23.92	31.4227	21.2387	9.48036	83.2428
			100	0	100	0	0	0	0	0	22.5647	30.2012	9.78797	10.4908	83.1239
			100	0	100	0	100	0	0	0	22.5647	30.2012	9.78797	10.4908	83.1239

## Sheet: SD4_b
			AgRP	POMC	MCH	Ntsn	LHGal	OX	OXT	NOSGABAergic	NTSCA	NTSGLP1	VTA	NAc	FoodTake
			0	100	100	100	0	23.4865	0	0	16.505	24.739	40.6556	7.40721	87.8398
			0	100	100	100	100	23.4865	0	0	16.505	24.739	40.6556	7.40721	87.8398
			0	100	100	100	0	23.4865	1.75015	0	17.8602	25.9606	39.9628	8.76204	86.3259
			0	100	100	100	100	23.4865	1.75015	0	17.8602	25.9606	39.9628	8.76204	86.3259
			0	100	100	0	0	23.4865	0	0	16.505	24.739	28.5121	9.77248	86.207
			0	100	100	0	100	23.4865	0	0	16.505	24.739	28.5121	9.77248	86.207
			0	100	100	0	0	23.4865	1.75015	0	17.8602	25.9606	27.8193	11.1273	84.6932
			0	100	100	0	100	23.4865	1.75015	0	17.8602	25.9606	27.8193	11.1273	84.6932
			0	100	100	100	0	10.3959	0	0	19.8825	27.7834	30.2194	12.4802	82.8959
			0	100	100	100	100	10.3959	0	0	19.8825	27.7834	30.2194	12.4802	82.8959
