# Supplementary material for: Computational Analysis of the Hypothalamic Control of Food Intake
Source: Front Comput Neurosci. 2016 Apr 26;10:27. doi: 10.3389/fncom.2016.00027 (PMC4844610; doi:10.3389/fncom.2016.00027)
Supplement: Supplementary file 7 [file DataSheet6.XLSX]

## Sheet: SD6_a
				AgRP	POMC	MCH	Ntsn	LHGal	OX	OXT	N-GABA	NTSCA	NTSGLP1	VTA	NAc	FI
				100	0	0	0	0	42.4736	0	0	0	0	37.4296	0	100
				100	0	0	0	0	100	0	0	0	0	77.372	0	100
				100	0	0	0	100	42.4736	0	0	0	0	37.4296	0	100
				100	0	0	0	100	76.3981	0	0	0	0	60.9845	0	100
				100	0	0	0	100	100	0	0	0	0	77.372	0	100
				100	0	0	100	0	42.4736	0	0	0	0	60.0576	0	100
				100	0	0	100	0	100	0	0	0	0	100	0	100
				100	0	0	100	100	42.4736	0	0	0	0	60.0576	0	100
				100	0	0	100	100	76.3981	0	0	0	0	83.6125	0	100
				100	0	0	100	100	100	0	0	0	0	100	0	100
				100	0	0	0	0	42.4736	0.476504	0	0	0	37.4296	0	100
				100	0	0	0	0	100	0.476504	0	0	0	77.372	0	100
				100	0	0	0	100	42.4736	0.476504	0	0	0	37.4296	0	100
				100	0	0	0	100	76.3981	0.476504	0	0	0	60.9845	0	100
				100	0	0	0	100	100	0.476504	0	0	0	77.372	0	100
				100	0	0	100	0	42.4736	0.476504	0	0	0	60.0576	0	100
				100	0	0	100	0	100	0.476504	0	0	0	100	0	100
				100	0	0	100	100	42.4736	0.476504	0	0	0	60.0576	0	100
				100	0	0	100	100	76.3981	0.476504	0	0	0	83.6125	0	100
				100	0	0	100	100	100	0.476504	0	0	0	100	0	100
				100	0	100	0	0	42.4736	0	0	0	0	37.4296	0	100
				100	0	100	0	0	100	0	0	0	0	77.372	0	100
				100	0	100	0	100	42.4736	0	0	0	0	37.4296	0	100
				100	0	100	0	100	76.3981	0	0	0	0	60.9845	0	100
				100	0	100	0	100	100	0	0	0	0	77.372	0	100
				100	0	100	100	0	42.4736	0	0	0	0	60.0576	0	100
				100	0	100	100	0	100	0	0	0	0	100	0	100
				100	0	100	100	100	42.4736	0	0	0	0	60.0576	0	100
				100	0	100	100	100	76.3981	0	0	0	0	83.6125	0	100
				100	0	100	100	100	100	0	0	0	0	100	0	100
				100	0	100	0	0	42.4736	0.476504	0	0	0	37.4296	0	100
				100	0	100	0	0	100	0.476504	0	0	0	77.372	0	100
				100	0	100	0	100	42.4736	0.476504	0	0	0	37.4296	0	100
				100	0	100	0	100	76.3981	0.476504	0	0	0	60.9845	0	100
				100	0	100	0	100	100	0.476504	0	0	0	77.372	0	100
				100	0	100	100	0	42.4736	0.476504	0	0	0	60.0576	0	100
				100	0	100	100	0	100	0.476504	0	0	0	100	0	100
				100	0	100	100	100	42.4736	0.476504	0	0	0	60.0576	0	100
				100	0	100	100	100	76.3981	0.476504	0	0	0	83.6125	0	100
				100	0	100	100	100	100	0.476504	0	0	0	100	0	100

## Sheet: SD6_b
			AgRP	POMC	MCH	Ntsn	LHGal	OX	OXT	N-GABA	NTSCA	NTSGLP1	VTA	NAc	FoodTake
			0	100	0	0	0	42.4736	0	0	0	0	37.4296	0	100
			0	100	0	0	100	42.4736	0	0	0	0	37.4296	0	100
			0	100	0	100	0	42.4736	0	0	0	0	60.0576	0	100
			0	100	0	100	100	42.4736	0	0	0	0	60.0576	0	100
			0	100	0	0	0	42.4736	0.476504	0	0	0	37.4296	0	100
			0	100	0	0	100	42.4736	0.476504	0	0	0	37.4296	0	100
			0	100	0	100	0	42.4736	0.476504	0	0	0	60.0576	0	100
			0	100	0	100	100	42.4736	0.476504	0	0	0	60.0576	0	100
			0	100	100	0	0	42.4736	0	0	0	0	37.4296	0	100
			0	100	100	0	100	42.4736	0	0	0	0	37.4296	0	100
			0	100	100	100	0	42.4736	0	0	0	0	60.0576	0	100
			0	100	100	100	100	42.4736	0	0	0	0	60.0576	0	100
			0	100	100	0	0	42.4736	0.476504	0	0	0	37.4296	0	100
			0	100	100	0	100	42.4736	0.476504	0	0	0	37.4296	0	100
			0	100	100	100	0	42.4736	0.476504	0	0	0	60.0576	0	100
			0	100	100	100	100	42.4736	0.476504	0	0	0	60.0576	0	100
