# Supplementary material for: Computational Analysis of the Hypothalamic Control of Food Intake
Source: Front Comput Neurosci. 2016 Apr 26;10:27. doi: 10.3389/fncom.2016.00027 (PMC4844610; doi:10.3389/fncom.2016.00027)
Supplement: Supplementary file 8 [file DataSheet7.XLSX]

## Sheet: SD7_a
		AgRP	POMC	MCH	Ntsn	LHGal	OX	OXT	NOSGABAergic	NTSCA	NTSGLP1	VTA	NAc	FoodTake
		100	86.6898	100	100	100	41.8673	55.5887	0	50.091	53.437	33.1255	37.1025	43.0529
		100	100	100	100	100	41.8673	55.5887	0	50.091	53.437	33.1255	37.1025	43.0529
		100	86.6898	100	100	100	32.8345	50.9344	0	51.0014	54.2863	26.5089	39.3311	40.6417
		100	100	100	100	100	32.8345	50.9344	0	51.0014	54.2863	26.5089	39.3311	40.6417
		100	86.6898	100	100	100	13.3429	37.7597	0	50.7974	54.096	13.4221	41.8851	38.4784
		100	86.6898	100	100	100	32.8345	55.5887	0	54.2241	57.293	24.739	42.6826	36.124
		100	100	100	100	100	32.8345	55.5887	0	54.2241	57.293	24.739	42.6826	36.124
		100	86.6898	100	100	100	83.1028	95.3457	0	58.7522	61.5175	56.2917	40.2577	36.0929
		100	86.6898	100	100	100	80.5084	95.3457	0	59.9393	62.625	53.8829	41.8604	34.1028
		100	100	100	100	100	80.5084	95.3457	0	59.9393	62.625	53.8829	41.8604	34.1028
		100	86.6898	100	100	100	13.3429	42.4139	0	54.0202	57.1027	11.6522	45.2366	33.9607
		100	86.6898	100	100	100	83.1028	100	0	61.9749	64.5242	54.5217	43.6092	31.5751
		100	86.6898	100	100	100	80.5084	100	0	63.162	65.6317	52.113	45.2119	29.585
		100	100	100	100	100	80.5084	100	0	63.162	65.6317	52.113	45.2119	29.585
		100	86.6898	100	100	100	0	37.7597	0	56.9027	59.792	1.0339	50.1277	28.2433
		100	86.6898	100	100	100	13.3429	50.9344	0	59.9201	62.6071	8.41203	51.372	25.6901
		100	100	100	100	100	13.3429	50.9344	0	59.9201	62.6071	8.41203	51.372	25.6901
		100	86.6898	100	100	100	0	42.4139	0	60.1255	62.7987	0	53.3249	23.8622
		100	86.6898	100	100	100	13.3429	55.5887	0	63.1428	65.6138	6.64211	54.7235	21.1724
		100	100	100	100	100	13.3429	55.5887	0	63.1428	65.6138	6.64211	54.7235	21.1724
		100	86.6898	100	100	100	0	50.9344	0	66.0253	68.3031	0	58.7814	16.1928
		100	100	100	100	100	0	50.9344	0	66.0253	68.3031	0	58.7814	16.1928
		100	86.6898	100	100	100	0	55.5887	0	69.2481	71.3098	0	61.7619	12.0035
		100	100	100	100	100	0	55.5887	0	69.2481	71.3098	0	61.7619	12.0035
		100	86.6898	100	100	100	44.4617	95.3457	0	76.433	78.013	20.4154	64.1283	6.45202
		100	86.6898	100	100	100	41.8673	95.3457	0	77.6201	79.1205	18.0067	65.731	4.46193
		100	100	100	100	100	41.8673	95.3457	0	77.6201	79.1205	18.0067	65.731	4.46193
		100	86.6898	100	100	100	44.4617	100	0	79.6558	81.0197	18.6455	67.4798	1.93427
		0	100	100	100	100	0	95.3457	0	96.7772	96.9933	0	91.8526	0
		0	100	100	100	100	13.3429	95.3457	0	90.6719	91.2973	0	86.2062	0
		0	100	100	100	100	32.8345	95.3457	0	81.7533	82.9765	9.62019	75.9417	0
		0	100	100	100	100	0	100	0	100	100	0	94.8332	0
		0	100	100	100	100	13.3429	100	0	93.8947	94.304	0	89.1867	0
		0	100	100	100	100	32.8345	100	0	84.976	85.9832	7.85027	79.2932	0
		100	86.6898	100	100	100	0	95.3457	0	96.7772	96.9933	0	87.222	0
		100	86.6898	100	100	100	13.3429	95.3457	0	90.6719	91.2973	0	81.5755	0
		100	86.6898	100	100	100	32.8345	95.3457	0	81.7533	82.9765	9.62019	71.3111	0
		100	86.6898	100	100	100	0	100	0	100	100	0	90.2025	0
		100	86.6898	100	100	100	13.3429	100	0	93.8947	94.304	0	84.5561	0
		100	86.6898	100	100	100	32.8345	100	0	84.976	85.9832	7.85027	74.6625	0
		100	86.6898	100	100	100	41.8673	100	0	80.8429	82.1272	16.2368	69.0825	0
		100	100	100	100	100	0	95.3457	0	96.7772	96.9933	0	87.222	0
		100	100	100	100	100	13.3429	95.3457	0	90.6719	91.2973	0	81.5755	0
		100	100	100	100	100	32.8345	95.3457	0	81.7533	82.9765	9.62019	71.3111	0
		100	100	100	100	100	0	100	0	100	100	0	90.2025	0
		100	100	100	100	100	13.3429	100	0	93.8947	94.304	0	84.5561	0
		100	100	100	100	100	32.8345	100	0	84.976	85.9832	7.85027	74.6625	0
		100	100	100	100	100	41.8673	100	0	80.8429	82.1272	16.2368	69.0825	0

## Sheet: SD7_b
			AgRP	POMC	MCH	Ntsn	LHGal	OX	OXT	N-GABA	NTSCA	NTSGLP1	VTA	NAc	FI
			100	86.6898	100	100	100	83.1028	50.9344	0	28.0003	32.8272	73.1804	8.27775	79.2016
			100	86.6898	100	100	100	80.5084	50.9344	0	29.1874	33.9347	70.7717	9.88042	77.2115
			100	100	100	100	100	80.5084	50.9344	0	29.1874	33.9347	70.7717	9.88042	77.2115
			100	86.6898	100	100	100	61.3589	37.7597	0	28.8269	33.5984	58.0024	12.2231	75.3106
			100	86.6898	100	100	100	13.3429	0	0	24.6514	29.7028	27.7814	14.6949	75.1306
			100	100	100	100	100	13.3429	0	0	24.6514	29.7028	27.7814	14.6949	75.1306
			100	86.6898	100	100	100	83.1028	55.5887	0	31.223	35.8339	71.4105	11.6292	74.6838
			100	86.6898	100	100	100	13.3429	1.01736	0	25.3558	30.3601	27.3945	15.4275	74.1431
			100	100	100	100	100	13.3429	1.01736	0	25.3558	30.3601	27.3945	15.4275	74.1431
			100	86.6898	100	100	100	80.5084	55.5887	0	32.4101	36.9414	69.0018	13.2319	72.6937
			100	100	100	100	100	80.5084	55.5887	0	32.4101	36.9414	69.0018	13.2319	72.6937
			0	100	100	100	100	13.3429	0	0	24.6514	29.7028	27.7814	19.3256	71.0305
			100	86.6898	100	100	100	61.3589	42.4139	0	32.0497	36.6052	56.2325	15.5746	70.7928
			0	100	100	100	100	13.3429	1.01736	0	25.3558	30.3601	27.3945	20.0581	70.0429
			100	0	100	100	100	0	0	0	30.7566	35.3988	15.3931	22.9375	64.8955
			100	86.6898	100	100	100	0	0	0	30.7566	35.3988	15.3931	22.9375	64.8955
			100	100	100	100	100	0	0	0	30.7566	35.3988	15.3931	22.9375	64.8955
			100	0	100	100	100	0	1.01736	0	31.4611	36.056	15.0063	23.6701	63.9079
			100	86.6898	100	100	100	0	1.01736	0	31.4611	36.056	15.0063	23.6701	63.9079
			100	100	100	100	100	0	1.01736	0	31.4611	36.056	15.0063	23.6701	63.9079
			100	86.6898	100	100	100	44.4617	37.7597	0	36.5585	40.8117	42.3143	22.6614	62.3491
			0	0	100	100	100	0	0	0	30.7566	35.3988	15.3931	27.5682	60.7953
			0	100	100	100	100	0	0	0	30.7566	35.3988	15.3931	27.5682	60.7953
			100	86.6898	100	100	100	41.8673	37.7597	0	37.7456	41.9192	39.9055	24.2641	60.359
			0	0	100	100	100	0	1.01736	0	31.4611	36.056	15.0063	28.3008	59.8078
			0	100	100	100	100	0	1.01736	0	31.4611	36.056	15.0063	28.3008	59.8078
			100	86.6898	100	100	100	44.4617	42.4139	0	39.7813	43.8184	40.5443	26.0129	57.8313
			100	86.6898	100	100	100	41.8673	42.4139	0	40.9684	44.9259	38.1356	27.6155	55.8412
			100	86.6898	100	100	100	32.8345	37.7597	0	41.8787	45.7753	31.519	29.8441	53.4301
			100	86.6898	100	100	100	44.4617	50.9344	0	45.6812	49.3228	37.3042	32.1484	49.5607
			100	86.6898	100	100	100	32.8345	42.4139	0	45.1015	48.782	29.7491	33.1956	48.9123
			100	86.6898	100	100	100	41.8673	50.9344	0	46.8682	50.4303	34.8954	33.751	47.5706
			100	100	100	100	100	41.8673	50.9344	0	46.8682	50.4303	34.8954	33.751	47.5706
			100	86.6898	100	100	100	44.4617	55.5887	0	48.9039	52.3295	35.5343	35.4998	45.043

## Sheet: SD7_c
		AgRP	POMC	MCH	Ntsn	LHGal	OX	OXT	NOSGABAergic	NTSCA	NTSGLP1	VTA	NAc	FoodTake
		100	0	100	100	100	61.3589	0	0	0	6.70413	73.834	0	100
		100	0	100	100	100	100	0	0	0	6.70413	100	0	100
		100	0	100	100	100	61.3589	1.01736	0	0	6.70413	73.834	0	100
		100	0	100	100	100	100	1.01736	0	0	6.70413	100	0	100
		100	86.6898	100	100	100	41.8673	0	0	0	6.70413	60.6352	0	100
		100	86.6898	100	100	100	44.4617	0	0	0	6.70413	62.392	0	100
		100	86.6898	100	100	100	61.3589	0	0	0	6.70413	73.834	0	100
		100	86.6898	100	100	100	80.5084	0	0	0	6.70413	86.8012	0	100
		100	86.6898	100	100	100	83.1028	0	0	0	6.70413	88.558	0	100
		100	86.6898	100	100	100	100	0	0	0	6.70413	100	0	100
		100	86.6898	100	100	100	41.8673	1.01736	0	0	6.70413	60.6352	0	100
		100	86.6898	100	100	100	44.4617	1.01736	0	0	6.70413	62.392	0	100
		100	86.6898	100	100	100	61.3589	1.01736	0	0	6.70413	73.834	0	100
		100	86.6898	100	100	100	80.5084	1.01736	0	0	6.70413	86.8012	0	100
		100	86.6898	100	100	100	83.1028	1.01736	0	0	6.70413	88.558	0	100
		100	86.6898	100	100	100	100	1.01736	0	0	6.70413	100	0	100
		100	86.6898	100	100	100	100	37.7597	0	0	6.70413	100	0	100
		100	86.6898	100	100	100	100	42.4139	0	0	6.70413	100	0	100
		100	100	100	100	100	41.8673	0	0	0	6.70413	60.6352	0	100
		100	100	100	100	100	80.5084	0	0	0	6.70413	86.8012	0	100
		100	100	100	100	100	41.8673	1.01736	0	0	6.70413	60.6352	0	100
		100	100	100	100	100	80.5084	1.01736	0	0	6.70413	86.8012	0	100
		100	86.6898	100	100	100	83.1028	37.7597	0	18.8776	24.3162	78.1905	0	90.9192
		100	0	100	100	100	32.8345	0	0	15.7327	21.3821	45.8783	2.65393	90.0822
		100	86.6898	100	100	100	32.8345	0	0	15.7327	21.3821	45.8783	2.65393	90.0822
		100	100	100	100	100	32.8345	0	0	15.7327	21.3821	45.8783	2.65393	90.0822
		100	86.6898	100	100	100	80.5084	37.7597	0	20.0647	25.4237	75.7818	0.393467	89.9998
		100	0	100	100	100	32.8345	1.01736	0	16.4371	22.0393	45.4914	3.38652	89.0947
		100	86.6898	100	100	100	32.8345	1.01736	0	16.4371	22.0393	45.4914	3.38652	89.0947
		100	100	100	100	100	32.8345	1.01736	0	16.4371	22.0393	45.4914	3.38652	89.0947
		100	86.6898	100	100	100	83.1028	42.4139	0	22.1004	27.3229	76.4206	2.14226	87.4722
		0	0	100	100	100	32.8345	0	0	15.7327	21.3821	45.8783	7.2846	85.9821
		0	100	100	100	100	32.8345	0	0	15.7327	21.3821	45.8783	7.2846	85.9821
		100	86.6898	100	100	100	80.5084	42.4139	0	23.2875	28.4304	74.0118	3.74493	85.4821
		0	0	100	100	100	32.8345	1.01736	0	16.4371	22.0393	45.4914	8.01719	84.9945
		0	100	100	100	100	32.8345	1.01736	0	16.4371	22.0393	45.4914	8.01719	84.9945
