# Supplementary material for: Computational Analysis of the Hypothalamic Control of Food Intake
Source: Front Comput Neurosci. 2016 Apr 26;10:27. doi: 10.3389/fncom.2016.00027 (PMC4844610; doi:10.3389/fncom.2016.00027)
Supplement: Supplementary file 9 [file DataSheet8.XLSX]

## Sheet: SD8_a
			AgRP	POMC	MCH	Ntsn	LHGal	OX	OXT	N-GABA	NTSCA	NTSGLP1	VTA	NAc	FI
			100	88.6397	100	100	100	23.4865	57.2607	0	60.845	64.7063	17.989	43.3509	44.0963
			100	100	100	100	100	23.4865	57.2607	0	60.845	64.7063	17.989	43.3509	44.0963
			100	88.6397	100	100	100	10.3959	53.7269	0	61.4861	65.2842	8.95158	45.6882	42.2091
			100	100	100	100	100	10.3959	53.7269	0	61.4861	65.2842	8.95158	45.6882	42.2091
			100	88.6397	100	100	100	10.3959	57.2607	0	64.2225	67.7508	7.55273	48.4238	39.1524
			100	100	100	100	100	10.3959	57.2607	0	64.2225	67.7508	7.55273	48.4238	39.1524
			100	88.6397	100	100	100	0	53.7269	0	64.1683	67.7019	0.663712	49.7169	38.2829
			100	100	100	100	100	0	53.7269	0	64.1683	67.7019	0.663712	49.7169	38.2829
			100	88.6397	100	100	100	0	57.2607	0	66.9047	70.1685	0	52.3093	35.325
			100	100	100	100	100	0	57.2607	0	66.9047	70.1685	0	52.3093	35.325
			100	88.6397	100	100	100	88.3965	96.4662	0	74.4566	76.9756	54.2175	48.5467	34.698
			100	88.6397	100	100	100	86.9093	96.4662	0	74.8403	77.3215	53.0319	49.123	34.1363
			100	100	100	100	100	86.9093	96.4662	0	74.8403	77.3215	53.0319	49.123	34.1363
			100	88.6397	100	100	100	88.3965	100	0	77.193	79.4422	52.8186	51.2823	31.6412
			100	88.6397	100	100	100	86.9093	100	0	77.5767	79.788	51.633	51.8586	31.0796
			100	100	100	100	100	86.9093	100	0	77.5767	79.788	51.633	51.8586	31.0796
			100	88.6397	100	100	100	41.3475	96.4662	0	86.5956	87.9175	16.7087	66.7793	16.9291
			100	88.6397	100	100	100	39.8604	96.4662	0	86.9793	88.2634	15.5232	67.3556	16.3674
			100	100	100	100	100	39.8604	96.4662	0	86.9793	88.2634	15.5232	67.3556	16.3674
			100	88.6397	100	100	100	41.3475	100	0	89.332	90.3841	15.3099	69.5149	13.8723
			100	88.6397	100	100	100	39.8604	100	0	89.7157	90.7299	14.1243	70.0912	13.3107
			100	100	100	100	100	39.8604	100	0	89.7157	90.7299	14.1243	70.0912	13.3107
			100	88.6397	100	100	100	23.4865	96.4662	0	91.2039	92.0713	2.46949	73.7008	10.1835
			100	100	100	100	100	23.4865	96.4662	0	91.2039	92.0713	2.46949	73.7008	10.1835
			100	88.6397	100	100	100	23.4865	100	0	93.9403	94.5379	1.07065	76.4364	7.12681
			100	100	100	100	100	23.4865	100	0	93.9403	94.5379	1.07065	76.4364	7.12681
			100	88.6397	100	100	100	10.3959	96.4662	0	94.5814	95.1158	0	77.222	6.31077
			100	100	100	100	100	10.3959	96.4662	0	94.5814	95.1158	0	77.222	6.31077
			0	100	100	100	100	23.4865	96.4662	0	91.2039	92.0713	2.46949	82.0841	4.39652
			100	88.6397	100	100	100	0	96.4662	0	97.2636	97.5335	0	79.6364	3.49893
			100	100	100	100	100	0	96.4662	0	97.2636	97.5335	0	79.6364	3.49893
			100	88.6397	100	100	100	10.3959	100	0	97.3178	97.5823	0	79.6852	3.44213
			100	100	100	100	100	10.3959	100	0	97.3178	97.5823	0	79.6852	3.44213
			0	100	100	100	100	23.4865	100	0	93.9403	94.5379	1.07065	84.8197	1.33979
			100	88.6397	100	100	100	0	100	0	100	100	0	82.0995	0.630286
			100	100	100	100	100	0	100	0	100	100	0	82.0995	0.630286
			0	100	100	100	100	10.3959	96.4662	0	94.5814	95.1158	0	85.6053	0.523752
			0	100	100	100	100	0	96.4662	0	97.2636	97.5335	0	88.0197	0
			0	100	100	100	100	0	100	0	100	100	0	90.4828	0
			0	100	100	100	100	10.3959	100	0	97.3178	97.5823	0	88.0684	0

## Sheet: SD8_b
		AgRP	POMC	MCH	Ntsn	LHGal	OX	OXT	N-GABA	NTSCA	NTSGLP1	VTA	NAc	FI
		0	100	100	100	100	10.3959	1.75015	0	21.2377	29.005	29.5266	13.835	81.382
		100	88.6397	100	100	100	88.3965	42.5655	0	32.7184	39.3535	75.5541	6.82084	81.3221
		100	88.6397	100	100	100	86.9093	42.5655	0	33.1021	39.6994	74.3685	7.39714	80.7605
		0	0	100	100	100	0	0	0	22.5647	30.2012	21.9315	16.5088	78.9697
		0	100	100	100	100	0	0	0	22.5647	30.2012	21.9315	16.5088	78.9697
		100	88.6397	100	100	100	88.3965	46.0993	0	35.4548	41.8201	74.1552	9.55644	78.2654
		100	88.6397	100	100	100	86.9093	46.0993	0	35.8385	42.1659	72.9696	10.1327	77.7037
		0	0	100	100	100	0	1.75015	0	23.92	31.4227	21.2387	17.8636	77.4558
		0	100	100	100	100	0	1.75015	0	23.92	31.4227	21.2387	17.8636	77.4558
		100	88.6397	100	100	100	88.3965	53.7269	0	41.3613	47.1441	71.1358	15.4612	71.6674
		100	88.6397	100	100	100	86.9093	53.7269	0	41.745	47.4899	69.9502	16.0375	71.1058
		100	100	100	100	100	86.9093	53.7269	0	41.745	47.4899	69.9502	16.0375	71.1058
		100	88.6397	100	100	100	88.3965	57.2607	0	44.0977	49.6106	69.737	18.1968	68.6107
		100	88.6397	100	100	100	86.9093	57.2607	0	44.4814	49.9565	68.5514	18.7731	68.0491
		100	100	100	100	100	86.9093	57.2607	0	44.4814	49.9565	68.5514	18.7731	68.0491
		100	88.6397	100	100	100	52.951	42.5655	0	41.8636	47.5969	47.296	20.5568	67.9355
		100	88.6397	100	100	100	52.951	46.0993	0	44.6	50.0634	45.8972	23.2923	64.8788
		100	88.6397	100	100	100	41.3475	42.5655	0	44.8574	50.2954	38.0453	25.0534	63.5532
		100	88.6397	100	100	100	39.8604	42.5655	0	45.2411	50.6413	36.8598	25.6297	62.9915
		100	88.6397	100	100	100	41.3475	46.0993	0	47.5938	52.762	36.6465	27.789	60.4965
		100	88.6397	100	100	100	39.8604	46.0993	0	47.9775	53.1078	35.4609	28.3653	59.9348
		100	88.6397	100	100	100	23.4865	42.5655	0	49.4657	54.4492	23.8061	31.9749	56.8077
		100	88.6397	100	100	100	41.3475	53.7269	0	53.5003	58.086	33.6271	33.6938	53.8985
		100	88.6397	100	100	100	23.4865	46.0993	0	52.2021	56.9158	22.4072	34.7105	53.751
		100	88.6397	100	100	100	39.8604	53.7269	0	53.884	58.4318	32.4415	34.2701	53.3369
		100	100	100	100	100	39.8604	53.7269	0	53.884	58.4318	32.4415	34.2701	53.3369
		100	88.6397	100	100	100	10.3959	42.5655	0	52.8432	57.4937	13.3698	37.0479	51.8637
		100	88.6397	100	100	100	41.3475	57.2607	0	56.2367	60.5525	32.2282	36.4293	50.8418
		100	88.6397	100	100	100	39.8604	57.2607	0	56.6204	60.8984	31.0426	37.0056	50.2802
		100	100	100	100	100	39.8604	57.2607	0	56.6204	60.8984	31.0426	37.0056	50.2802
		100	88.6397	100	100	100	10.3959	46.0993	0	55.5796	59.9602	11.971	39.7835	48.807
		100	88.6397	100	100	100	0	42.5655	0	55.5254	59.9114	5.08197	41.0765	47.9376
		100	88.6397	100	100	100	23.4865	53.7269	0	58.1086	62.2398	19.3878	40.6153	47.153
		100	100	100	100	100	23.4865	53.7269	0	58.1086	62.2398	19.3878	40.6153	47.153
		100	88.6397	100	100	100	0	46.0993	0	58.2618	62.3779	3.68312	43.8121	44.8808

## Sheet: SD8_c
			AgRP	POMC	MCH	Ntsn	LHGal	OX	OXT	NOSGABAergic	NTSCA	NTSGLP1	VTA	NAc	FoodTake
			100	0	100	100	100	100	0	0	0	9.86169	100	0	100
			100	0	100	100	100	100	1.75015	0	0	9.86169	100	0	100
			100	88.6397	100	100	100	86.9093	0	0	0	9.86169	91.2903	0	100
			100	88.6397	100	100	100	88.3965	0	0	0	9.86169	92.2798	0	100
			100	88.6397	100	100	100	100	0	0	0	9.86169	100	0	100
			100	88.6397	100	100	100	86.9093	1.75015	0	0	9.86169	91.2903	0	100
			100	88.6397	100	100	100	88.3965	1.75015	0	0	9.86169	92.2798	0	100
			100	88.6397	100	100	100	100	1.75015	0	0	9.86169	100	0	100
			100	100	100	100	100	86.9093	0	0	0	9.86169	91.2903	0	100
			100	100	100	100	100	86.9093	1.75015	0	0	9.86169	91.2903	0	100
			100	0	100	100	100	52.951	0	0	8.90294	17.8866	64.1455	0	96.1988
			100	88.6397	100	100	100	52.951	0	0	8.90294	17.8866	64.1455	0	96.1988
			100	0	100	100	100	52.951	1.75015	0	10.2582	19.1082	63.4528	0	95.6202
			100	88.6397	100	100	100	52.951	1.75015	0	10.2582	19.1082	63.4528	0	95.6202
			100	88.6397	100	100	100	41.3475	0	0	11.8967	20.5852	54.8949	0	94.9206
			100	88.6397	100	100	100	39.8604	0	0	12.2804	20.9311	53.7093	0	94.7568
			100	100	100	100	100	39.8604	0	0	12.2804	20.9311	53.7093	0	94.7568
			100	88.6397	100	100	100	41.3475	1.75015	0	13.252	21.8068	54.2021	0	94.3419
			100	88.6397	100	100	100	39.8604	1.75015	0	13.6357	22.1527	53.0165	0	94.1781
			100	100	100	100	100	39.8604	1.75015	0	13.6357	22.1527	53.0165	0	94.1781
			100	0	100	100	100	23.4865	0	0	16.505	24.739	40.6556	0	92.953
			100	88.6397	100	100	100	23.4865	0	0	16.505	24.739	40.6556	0	92.953
			100	100	100	100	100	23.4865	0	0	16.505	24.739	40.6556	0	92.953
			100	0	100	100	100	23.4865	1.75015	0	17.8602	25.9606	39.9628	0.378782	92.1129
			100	88.6397	100	100	100	23.4865	1.75015	0	17.8602	25.9606	39.9628	0.378782	92.1129
			100	100	100	100	100	23.4865	1.75015	0	17.8602	25.9606	39.9628	0.378782	92.1129
			100	88.6397	100	100	100	10.3959	0	0	19.8825	27.7834	30.2194	4.09689	88.6829
			100	100	100	100	100	10.3959	0	0	19.8825	27.7834	30.2194	4.09689	88.6829
			0	0	100	100	100	23.4865	0	0	16.505	24.739	40.6556	7.40721	87.8398
			0	100	100	100	100	23.4865	0	0	16.505	24.739	40.6556	7.40721	87.8398
			100	88.6397	100	100	100	10.3959	1.75015	0	21.2377	29.005	29.5266	5.45173	87.169
			100	100	100	100	100	10.3959	1.75015	0	21.2377	29.005	29.5266	5.45173	87.169
			0	0	100	100	100	23.4865	1.75015	0	17.8602	25.9606	39.9628	8.76204	86.3259
			0	100	100	100	100	23.4865	1.75015	0	17.8602	25.9606	39.9628	8.76204	86.3259
			100	88.6397	100	100	100	100	42.5655	0	29.7246	36.655	84.8047	2.3242	85.7044
			100	0	100	100	100	0	0	0	22.5647	30.2012	21.9315	8.12552	84.7567
			100	88.6397	100	100	100	0	0	0	22.5647	30.2012	21.9315	8.12552	84.7567
			100	100	100	100	100	0	0	0	22.5647	30.2012	21.9315	8.12552	84.7567
			100	0	100	100	100	0	1.75015	0	23.92	31.4227	21.2387	9.48036	83.2428
			100	88.6397	100	100	100	0	1.75015	0	23.92	31.4227	21.2387	9.48036	83.2428
			100	100	100	100	100	0	1.75015	0	23.92	31.4227	21.2387	9.48036	83.2428
			0	100	100	100	100	10.3959	0	0	19.8825	27.7834	30.2194	12.4802	82.8959
			100	88.6397	100	100	100	100	46.0993	0	32.461	39.1215	83.4059	5.05979	82.6477
