# Supplementary material for: Computational Analysis of the Hypothalamic Control of Food Intake
Source: Front Comput Neurosci. 2016 Apr 26;10:27. doi: 10.3389/fncom.2016.00027 (PMC4844610; doi:10.3389/fncom.2016.00027)
Supplement: Supplementary file 10 [file DataSheet9.XLSX]

## Sheet: SD9_a
		AgRP	POMC	MCH	Ntsn	LHGal	OX	OXT	N-GABA	NTSCA	NTSGLP1	VTA	NAc	FI
		100	78.1515	100	100	100	0	22.7489	0	53.6786	60.2874	0	35.0324	32.1191
		100	78.1515	100	100	100	42.2864	49.035	0	60.4746	66.1137	33.1451	29.9611	30.5252
		100	100	100	100	100	42.2864	49.035	0	60.4746	66.1137	33.1451	29.9611	30.5252
		100	78.1515	100	100	100	0	27.4344	0	56.4881	62.696	0	37.4052	27.0878
		100	78.1515	100	100	100	29.9967	44.3495	0	60.2708	65.939	20.2322	34.0008	26.7697
		100	100	100	100	100	29.9967	44.3495	0	60.2708	65.939	20.2322	34.0008	26.7697
		100	78.1515	100	100	100	29.9021	44.3495	0	60.2909	65.9562	20.1297	34.0512	26.7011
		100	78.1515	100	100	100	27.217	44.3495	0	60.8602	66.4443	17.2189	35.4814	24.7527
		100	100	100	100	100	27.217	44.3495	0	60.8602	66.4443	17.2189	35.4814	24.7527
		100	78.1515	100	100	100	29.9967	49.035	0	63.0803	68.3477	19.8223	36.5074	21.6076
		100	100	100	100	100	29.9967	49.035	0	63.0803	68.3477	19.8223	36.5074	21.6076
		100	78.1515	100	100	100	29.9021	49.035	0	63.1004	68.3649	19.7198	36.5577	21.539
		100	78.1515	100	100	100	27.217	49.035	0	63.6697	68.853	16.809	37.988	19.5906
		100	100	100	100	100	27.217	49.035	0	63.6697	68.853	16.809	37.988	19.5906
		100	78.1515	100	100	100	90.3954	95.3145	0	78.0245	81.1598	81.2497	29.0931	14.4463
		100	78.1515	100	100	100	87.7103	95.3145	0	78.5938	81.6479	78.3389	30.5233	12.4979
		100	100	100	100	100	87.7103	95.3145	0	78.5938	81.6479	78.3389	30.5233	12.4979
		100	78.1515	100	100	100	90.3954	100	0	80.834	83.5685	80.8398	31.5996	9.28418
		100	78.1515	100	100	100	0	44.3495	0	66.6308	71.3916	0	45.9715	8.92407
		100	100	100	100	100	0	44.3495	0	66.6308	71.3916	0	45.9715	8.92407
		100	78.1515	100	100	100	87.7103	100	0	81.4033	84.0565	77.929	33.0299	7.33582
		100	100	100	100	100	87.7103	100	0	81.4033	84.0565	77.929	33.0299	7.33582
		100	78.1515	100	100	100	0	49.035	0	69.4403	73.8003	0	48.3443	3.89275
		100	100	100	100	100	0	49.035	0	69.4403	73.8003	0	48.3443	3.89275
		0	100	100	100	100	0	95.3145	0	97.1905	97.5913	0	87.1197	0
		0	100	100	100	100	29.9967	95.3145	0	90.8305	92.1387	15.7737	76.6033	0
		0	100	100	100	100	42.2864	95.3145	0	88.2248	89.9048	29.0965	70.057	0
		0	100	100	100	100	0	100	0	100	100	0	89.4925	0
		0	100	100	100	100	29.9967	100	0	93.64	94.5474	15.3638	79.1098	0
		0	100	100	100	100	42.2864	100	0	91.0343	92.3134	28.6866	72.5636	0
		100	78.1515	100	100	100	0	95.3145	0	97.1905	97.5913	0	71.7815	0
		100	78.1515	100	100	100	27.217	95.3145	0	91.4198	92.644	12.7604	62.7456	0
		100	78.1515	100	100	100	29.9021	95.3145	0	90.8505	92.1559	15.6712	61.3154	0
		100	78.1515	100	100	100	29.9967	95.3145	0	90.8305	92.1387	15.7737	61.265	0
		100	78.1515	100	100	100	42.2864	95.3145	0	88.2248	89.9048	29.0965	54.7188	0
		100	78.1515	100	100	100	0	100	0	100	100	0	74.1543	0
		100	78.1515	100	100	100	27.217	100	0	94.2293	95.0527	12.3505	65.2522	0
		100	78.1515	100	100	100	29.9021	100	0	93.66	94.5646	15.2613	63.8219	0
		100	78.1515	100	100	100	29.9967	100	0	93.64	94.5474	15.3638	63.7716	0
		100	78.1515	100	100	100	42.2864	100	0	91.0343	92.3134	28.6866	57.2253	0
		100	100	100	100	100	0	95.3145	0	97.1905	97.5913	0	71.7815	0
		100	100	100	100	100	27.217	95.3145	0	91.4198	92.644	12.7604	62.7456	0
		100	100	100	100	100	29.9967	95.3145	0	90.8305	92.1387	15.7737	61.265	0
		100	100	100	100	100	42.2864	95.3145	0	88.2248	89.9048	29.0965	54.7188	0
		100	100	100	100	100	0	100	0	100	100	0	74.1543	0
		100	100	100	100	100	27.217	100	0	94.2293	95.0527	12.3505	65.2522	0
		100	100	100	100	100	29.9967	100	0	93.64	94.5474	15.3638	63.7716	0
		100	100	100	100	100	42.2864	100	0	91.0343	92.3134	28.6866	57.2253	0

## Sheet: SD9_b
			AgRP	POMC	MCH	Ntsn	LHGal	OX	OXT	N-GABA	NTSCA	NTSGLP1	VTA	NAc	FI
			100	78.1515	100	100	100	90.3954	49.035	0	50.2744	57.3688	85.2983	4.33539	65.4338
			100	78.1515	100	100	100	87.7103	49.035	0	50.8437	57.8569	82.3875	5.76564	63.4854
			100	100	100	100	100	87.7103	49.035	0	50.8437	57.8569	82.3875	5.76564	63.4854
			0	100	100	100	100	29.9967	0	0	33.6779	43.1402	24.112	25.6138	60.6254
			100	78.1515	100	100	100	42.2864	22.7489	0	44.7129	52.6008	35.4447	15.8991	59.4853
			0	100	100	100	100	29.9967	1.13429	0	34.3581	43.7233	24.0127	26.2206	59.3757
			100	78.1515	100	100	100	39.5068	22.7489	0	45.3023	53.106	32.4314	17.3797	57.4684
			100	0	100	100	100	0	0	0	40.0379	48.5928	0	23.5117	56.5472
			100	78.1515	100	100	100	0	0	0	40.0379	48.5928	0	23.5117	56.5472
			100	100	100	100	100	0	0	0	40.0379	48.5928	0	23.5117	56.5472
			100	0	100	100	100	0	1.13429	0	40.7181	49.1759	0	24.0862	55.3292
			100	78.1515	100	100	100	0	1.13429	0	40.7181	49.1759	0	24.0862	55.3292
			100	100	100	100	100	0	1.13429	0	40.7181	49.1759	0	24.0862	55.3292
			100	78.1515	100	100	100	42.2864	27.4344	0	47.5224	55.0095	35.0348	18.4056	54.3232
			100	78.1515	100	100	100	39.5068	27.4344	0	48.1118	55.5147	32.0215	19.8862	52.3063
			100	78.1515	100	100	100	29.9967	22.7489	0	47.3186	54.8347	22.1218	22.4454	50.5677
			100	78.1515	100	100	100	29.9021	22.7489	0	47.3387	54.8519	22.0194	22.4957	50.4991
			100	78.1515	100	100	100	27.217	22.7489	0	47.908	55.34	19.1086	23.926	48.5508
			100	78.1515	100	100	100	29.9967	27.4344	0	50.1281	57.2434	21.712	24.9519	45.4056
			100	78.1515	100	100	100	29.9021	27.4344	0	50.1482	57.2606	21.6095	25.0022	45.337
			100	78.1515	100	100	100	27.217	27.4344	0	50.7175	57.7487	18.6987	26.4325	43.3887
			0	0	100	100	100	0	0	0	40.0379	48.5928	0	38.85	41.5417
			0	100	100	100	100	0	0	0	40.0379	48.5928	0	38.85	41.5417
			0	0	100	100	100	0	1.13429	0	40.7181	49.1759	0	39.4244	40.3237
			0	100	100	100	100	0	1.13429	0	40.7181	49.1759	0	39.4244	40.3237
			100	78.1515	100	100	100	42.2864	44.3495	0	57.6651	63.7051	33.555	27.4546	35.6873
			100	100	100	100	100	42.2864	44.3495	0	57.6651	63.7051	33.555	27.4546	35.6873

## Sheet: SD9_c
			AgRP	POMC	MCH	Ntsn	LHGal	OX	OXT	N-GABA	NTSCA	NTSGLP1	VTA	NAc	FI
			100	0	100	100	100	100	0	0	18.8356	30.4154	100	0	100
			100	78.1515	100	100	100	100	0	0	18.8356	30.4154	100	0	100
			100	0	100	100	100	100	1.13429	0	19.5157	30.9985	99.9008	0	99.344
			100	78.1515	100	100	100	100	1.13429	0	19.5157	30.9985	99.9008	0	99.344
			100	78.1515	100	100	100	90.3954	0	0	20.872	32.1612	89.588	0	98.0357
			100	78.1515	100	100	100	87.7103	0	0	21.4413	32.6493	86.6772	0	97.4866
			100	100	100	100	100	87.7103	0	0	21.4413	32.6493	86.6772	0	97.4866
			100	78.1515	100	100	100	90.3954	1.13429	0	21.5521	32.7443	89.4888	0	97.3797
			100	78.1515	100	100	100	87.7103	1.13429	0	22.1214	33.2324	86.5779	0	96.8306
			100	100	100	100	100	87.7103	1.13429	0	22.1214	33.2324	86.5779	0	96.8306
			100	78.1515	100	100	100	100	22.7489	0	32.4763	42.1099	98.0099	0	86.8426
			100	78.1515	100	100	100	90.3954	22.7489	0	34.5127	43.8558	87.5979	0	84.8784
			100	0	100	100	100	42.2864	0	0	31.0722	40.9062	37.4348	3.72937	84.5484
			100	78.1515	100	100	100	42.2864	0	0	31.0722	40.9062	37.4348	3.72937	84.5484
			100	100	100	100	100	42.2864	0	0	31.0722	40.9062	37.4348	3.72937	84.5484
			100	78.1515	100	100	100	87.7103	22.7489	0	35.082	44.3439	84.687	0	84.3292
			100	78.1515	100	100	100	100	27.4344	0	35.2858	44.5186	97.6	0	84.1327
			100	0	100	100	100	42.2864	1.13429	0	31.7524	41.4893	37.3356	4.33617	83.2988
			100	78.1515	100	100	100	42.2864	1.13429	0	31.7524	41.4893	37.3356	4.33617	83.2988
			100	100	100	100	100	42.2864	1.13429	0	31.7524	41.4893	37.3356	4.33617	83.2988
			100	0	100	100	100	39.5068	0	0	31.6616	41.4115	34.4215	5.20997	82.5315
			100	78.1515	100	100	100	39.5068	0	0	31.6616	41.4115	34.4215	5.20997	82.5315
			100	78.1515	100	100	100	90.3954	27.4344	0	37.3222	46.2645	87.188	0	82.1684
			100	78.1515	100	100	100	87.7103	27.4344	0	37.8915	46.7526	84.2772	0	81.6193
			100	0	100	100	100	39.5068	1.13429	0	32.3417	41.9946	34.3223	5.81677	81.2818
			100	78.1515	100	100	100	39.5068	1.13429	0	32.3417	41.9946	34.3223	5.81677	81.2818
			100	78.1515	100	100	100	29.9967	0	0	33.6779	43.1402	24.112	10.2756	75.6308
			100	100	100	100	100	29.9967	0	0	33.6779	43.1402	24.112	10.2756	75.6308
			100	78.1515	100	100	100	29.9021	0	0	33.698	43.1573	24.0095	10.326	75.5622
			100	78.1515	100	100	100	29.9967	1.13429	0	34.3581	43.7233	24.0127	10.8824	74.3812
			100	100	100	100	100	29.9967	1.13429	0	34.3581	43.7233	24.0127	10.8824	74.3812
			100	78.1515	100	100	100	29.9021	1.13429	0	34.3781	43.7404	23.9103	10.9328	74.3126
			100	78.1515	100	100	100	27.217	0	0	34.2673	43.6454	21.0987	11.7562	73.6139
			100	100	100	100	100	27.217	0	0	34.2673	43.6454	21.0987	11.7562	73.6139
			100	78.1515	100	100	100	27.217	1.13429	0	34.9474	44.2285	20.9994	12.363	72.3642
			100	100	100	100	100	27.217	1.13429	0	34.9474	44.2285	20.9994	12.363	72.3642
			100	78.1515	100	100	100	90.3954	44.3495	0	47.4649	54.9601	85.7082	1.82885	70.5959
			0	0	100	100	100	42.2864	0	0	31.0722	40.9062	37.4348	19.0676	69.543
			0	100	100	100	100	42.2864	0	0	31.0722	40.9062	37.4348	19.0676	69.543
			100	78.1515	100	100	100	87.7103	44.3495	0	48.0342	55.4482	82.7974	3.2591	68.6476
			100	100	100	100	100	87.7103	44.3495	0	48.0342	55.4482	82.7974	3.2591	68.6476
			0	0	100	100	100	42.2864	1.13429	0	31.7524	41.4893	37.3356	19.6744	68.2933
			0	100	100	100	100	42.2864	1.13429	0	31.7524	41.4893	37.3356	19.6744	68.2933
