# Supplementary material for: Computational Analysis of the Hypothalamic Control of Food Intake
Source: Front Comput Neurosci. 2016 Apr 26;10:27. doi: 10.3389/fncom.2016.00027 (PMC4844610; doi:10.3389/fncom.2016.00027)
Supplement: Supplementary file 11 [file DataSheet10.XLSX]

## Sheet: SD10_a
		AgRP	POMC	MCH	Ntsn	LHGal	OX	OXT	N-GABA	NTSCA	NTSGLP1	VTA	NAc	FI
		100	80.7517	100	100	100	25.6092	48.7234	0	57.2693	55.893	37.4843	30.4364	46.5723
		100	100	100	100	100	25.6092	48.7234	0	57.2693	55.893	37.4843	30.4364	46.5723
		100	80.7517	100	100	100	25.6092	49.7702	0	57.8988	56.5427	37.358	31.1158	45.6881
		100	100	100	100	100	25.6092	49.7702	0	57.8988	56.5427	37.358	31.1158	45.6881
		100	80.7517	100	100	100	0	29.5669	0	57.6466	56.2825	19.6273	35.7656	41.8028
		100	80.7517	100	100	100	18.8717	48.7234	0	60.3992	59.1237	32.1783	35.1095	41.06
		100	100	100	100	100	18.8717	48.7234	0	60.3992	59.1237	32.1783	35.1095	41.06
		100	80.7517	100	100	100	0	30.6136	0	58.2761	56.9322	19.501	36.445	40.9186
		100	80.7517	100	100	100	18.8717	49.7702	0	61.0286	59.7734	32.052	35.7889	40.1757
		100	100	100	100	100	18.8717	49.7702	0	61.0286	59.7734	32.052	35.7889	40.1757
		100	80.7517	100	100	100	58.9871	98.9533	0	71.9683	71.0655	57.7105	39.8867	31.4481
		100	80.7517	100	100	100	58.9871	100	0	72.5978	71.7152	57.5842	40.5661	30.5639
		100	80.7517	100	100	100	0	48.7234	0	69.166	68.1729	17.3162	48.1991	25.62
		100	100	100	100	100	0	48.7234	0	69.166	68.1729	17.3162	48.1991	25.62
		100	80.7517	100	100	100	0	49.7702	0	69.7954	68.8226	17.1899	48.8784	24.7357
		100	100	100	100	100	0	49.7702	0	69.7954	68.8226	17.1899	48.8784	24.7357
		100	80.7517	100	100	100	49.2111	98.9533	0	76.5097	75.7532	50.0116	46.6674	23.4498
		100	100	100	100	100	49.2111	98.9533	0	76.5097	75.7532	50.0116	46.6674	23.4498
		100	80.7517	100	100	100	49.2111	100	0	77.1392	76.4029	49.8853	47.3468	22.5656
		100	100	100	100	100	49.2111	100	0	77.1392	76.4029	49.8853	47.3468	22.5656
		100	80.7517	100	100	100	42.4736	98.9533	0	79.6396	78.9839	44.7056	51.3405	17.9375
		100	100	100	100	100	42.4736	98.9533	0	79.6396	78.9839	44.7056	51.3405	17.9375
		100	80.7517	100	100	100	42.4736	100	0	80.2691	79.6336	44.5793	52.0199	17.0533
		100	100	100	100	100	42.4736	100	0	80.2691	79.6336	44.5793	52.0199	17.0533
		0	100	100	100	100	42.4736	98.9533	0	79.6396	78.9839	44.7056	57.9561	12.2393
		100	80.7517	100	100	100	35.3852	98.9533	0	82.9325	82.3828	39.1232	56.2571	12.1381
		0	100	100	100	100	42.4736	100	0	80.2691	79.6336	44.5793	58.6355	11.3551
		100	80.7517	100	100	100	35.3852	100	0	83.5619	83.0325	38.997	56.9364	11.2539
		100	80.7517	100	100	100	25.6092	98.9533	0	87.4739	87.0705	31.4243	63.0377	4.13984
		100	100	100	100	100	25.6092	98.9533	0	87.4739	87.0705	31.4243	63.0377	4.13984
		100	80.7517	100	100	100	25.6092	100	0	88.1033	87.7202	31.298	63.7171	3.25559
		100	100	100	100	100	25.6092	100	0	88.1033	87.7202	31.298	63.7171	3.25559
		0	100	100	100	100	0	98.9533	0	99.3706	99.3503	11.2562	87.416	0
		0	100	100	100	100	18.8717	98.9533	0	90.6038	90.3011	26.1183	74.3264	0
		0	100	100	100	100	0	100	0	100	100	11.1299	88.0953	0
		0	100	100	100	100	18.8717	100	0	91.2332	90.9509	25.992	75.0058	0
		100	80.7517	100	100	100	0	98.9533	0	99.3706	99.3503	11.2562	80.8004	0
		100	80.7517	100	100	100	18.8717	98.9533	0	90.6038	90.3011	26.1183	67.7109	0
		100	80.7517	100	100	100	0	100	0	100	100	11.1299	81.4798	0
		100	80.7517	100	100	100	18.8717	100	0	91.2332	90.9509	25.992	68.3903	0
		100	100	100	100	100	0	98.9533	0	99.3706	99.3503	11.2562	80.8004	0
		100	100	100	100	100	18.8717	98.9533	0	90.6038	90.3011	26.1183	67.7109	0
		100	100	100	100	100	0	100	0	100	100	11.1299	81.4798	0
		100	100	100	100	100	18.8717	100	0	91.2332	90.9509	25.992	68.3903	0

## Sheet: SD10_b
			AgRP	POMC	MCH	Ntsn	LHGal	OX	OXT	N-GABA	NTSCA	NTSGLP1	VTA	NAc	FI
			100	80.7517	100	100	100	25.6092	0	0	27.9706	25.6506	43.3624	0	86.7096
			100	100	100	100	100	25.6092	0	0	27.9706	25.6506	43.3624	0	86.7096
			100	80.7517	100	100	100	25.6092	0.476504	0	28.2571	25.9464	43.305	0	86.5735
			100	100	100	100	100	25.6092	0.476504	0	28.2571	25.9464	43.305	0	86.5735
			100	80.7517	100	100	100	58.9871	29.5669	0	30.2444	27.9977	66.0815	0	85.6292
			100	80.7517	100	100	100	58.9871	30.6136	0	30.8738	28.6474	65.9553	0	85.3301
			100	0	100	100	100	18.8717	0	0	31.1005	28.8813	38.0564	3.48591	82.2199
			100	80.7517	100	100	100	18.8717	0	0	31.1005	28.8813	38.0564	3.48591	82.2199
			100	100	100	100	100	18.8717	0	0	31.1005	28.8813	38.0564	3.48591	82.2199
			100	80.7517	100	100	100	49.2111	29.5669	0	34.7858	32.6854	58.3826	1.63259	82.0651
			100	0	100	100	100	18.8717	0.476504	0	31.387	29.1771	37.999	3.79519	81.8174
			100	80.7517	100	100	100	18.8717	0.476504	0	31.387	29.1771	37.999	3.79519	81.8174
			100	100	100	100	100	18.8717	0.476504	0	31.387	29.1771	37.999	3.79519	81.8174
			100	80.7517	100	100	100	49.2111	30.6136	0	35.4152	33.3351	58.2563	2.31197	81.1809
			100	80.7517	100	100	100	42.4736	29.5669	0	37.9157	35.9161	53.0766	6.30575	76.5528
			0	0	100	100	100	18.8717	0	0	31.1005	28.8813	38.0564	10.1015	76.5217
			0	100	100	100	100	18.8717	0	0	31.1005	28.8813	38.0564	10.1015	76.5217
			0	0	100	100	100	18.8717	0.476504	0	31.387	29.1771	37.999	10.4107	76.1192
			0	100	100	100	100	18.8717	0.476504	0	31.387	29.1771	37.999	10.4107	76.1192
			100	80.7517	100	100	100	42.4736	30.6136	0	38.5451	36.5658	52.9503	6.98513	75.6686
			100	80.7517	100	100	100	58.9871	48.7234	0	41.7638	39.8881	63.7704	7.28536	73.8806
			100	80.7517	100	100	100	58.9871	49.7702	0	42.3932	40.5378	63.6441	7.96474	72.9964
			100	80.7517	100	100	100	35.3852	29.5669	0	41.2086	39.315	47.4943	11.2223	70.7534
			100	80.7517	100	100	100	35.3852	30.6136	0	41.838	39.9647	47.368	11.9017	69.8692
			100	0	100	100	100	0	0	0	39.8672	37.9305	23.1943	16.5754	66.7799
			100	80.7517	100	100	100	0	0	0	39.8672	37.9305	23.1943	16.5754	66.7799
			100	100	100	100	100	0	0	0	39.8672	37.9305	23.1943	16.5754	66.7799
			100	0	100	100	100	0	0.476504	0	40.1538	38.2262	23.1369	16.8847	66.3774
			100	80.7517	100	100	100	0	0.476504	0	40.1538	38.2262	23.1369	16.8847	66.3774
			100	100	100	100	100	0	0.476504	0	40.1538	38.2262	23.1369	16.8847	66.3774
			100	80.7517	100	100	100	49.2111	48.7234	0	46.3052	44.5758	56.0715	14.066	65.8823
			100	100	100	100	100	49.2111	48.7234	0	46.3052	44.5758	56.0715	14.066	65.8823
			100	80.7517	100	100	100	49.2111	49.7702	0	46.9346	45.2255	55.9452	14.7454	64.9981
			100	100	100	100	100	49.2111	49.7702	0	46.9346	45.2255	55.9452	14.7454	64.9981
			100	80.7517	100	100	100	25.6092	29.5669	0	45.75	44.0027	39.7954	18.0029	62.7551
			100	80.7517	100	100	100	25.6092	30.6136	0	46.3794	44.6524	39.6691	18.6823	61.8709
			0	0	100	100	100	0	0	0	39.8672	37.9305	23.1943	23.191	61.0817
			0	100	100	100	100	0	0	0	39.8672	37.9305	23.1943	23.191	61.0817
			0	0	100	100	100	0	0.476504	0	40.1538	38.2262	23.1369	23.5002	60.6792
			0	100	100	100	100	0	0.476504	0	40.1538	38.2262	23.1369	23.5002	60.6792
			100	80.7517	100	100	100	42.4736	48.7234	0	49.435	47.8064	50.7655	18.7392	60.37
			100	100	100	100	100	42.4736	48.7234	0	49.435	47.8064	50.7655	18.7392	60.37
			100	80.7517	100	100	100	42.4736	49.7702	0	50.0645	48.4561	50.6392	19.4186	59.4857
			100	100	100	100	100	42.4736	49.7702	0	50.0645	48.4561	50.6392	19.4186	59.4857
			100	80.7517	100	100	100	18.8717	29.5669	0	48.8798	47.2333	34.4894	22.6761	57.2428
			100	80.7517	100	100	100	18.8717	30.6136	0	49.5093	47.883	34.3631	23.3555	56.3586
			100	80.7517	100	100	100	35.3852	48.7234	0	52.7279	51.2054	45.1832	23.6557	54.5706
			100	80.7517	100	100	100	35.3852	49.7702	0	53.3574	51.8551	45.0569	24.3351	53.6864

## Sheet: SD10_c
			AgRP	POMC	MCH	Ntsn	LHGal	OX	OXT	N-GABA	NTSCA	NTSGLP1	VTA	NAc	FI
			0	0	100	100	100	42.4736	0	0	0	0	60.0576	0	100
			0	0	100	100	100	42.4736	0.476504	0	0	0	60.0576	0	100
			0	100	100	100	100	42.4736	0	0	0	0	60.0576	0	100
			0	100	100	100	100	42.4736	0.476504	0	0	0	60.0576	0	100
			100	0	100	100	100	42.4736	0	0	0	0	60.0576	0	100
			100	0	100	100	100	76.3981	0	0	0	0	83.6125	0	100
			100	0	100	100	100	100	0	0	0	0	100	0	100
			100	0	100	100	100	42.4736	0.476504	0	0	0	60.0576	0	100
			100	0	100	100	100	76.3981	0.476504	0	0	0	83.6125	0	100
			100	0	100	100	100	100	0.476504	0	0	0	100	0	100
			100	80.7517	100	100	100	35.3852	0	0	0	0	55.1359	0	100
			100	80.7517	100	100	100	42.4736	0	0	0	0	60.0576	0	100
			100	80.7517	100	100	100	49.2111	0	0	0	0	64.7357	0	100
			100	80.7517	100	100	100	58.9871	0	0	0	0	71.5234	0	100
			100	80.7517	100	100	100	76.3981	0	0	0	0	83.6125	0	100
			100	80.7517	100	100	100	100	0	0	0	0	100	0	100
			100	80.7517	100	100	100	35.3852	0.476504	0	0	0	55.1359	0	100
			100	80.7517	100	100	100	42.4736	0.476504	0	0	0	60.0576	0	100
			100	80.7517	100	100	100	49.2111	0.476504	0	0	0	64.7357	0	100
			100	80.7517	100	100	100	58.9871	0.476504	0	0	0	71.5234	0	100
			100	80.7517	100	100	100	76.3981	0.476504	0	0	0	83.6125	0	100
			100	80.7517	100	100	100	100	0.476504	0	0	0	100	0	100
			100	80.7517	100	100	100	76.3981	29.5669	0	0	0	83.6125	0	100
			100	80.7517	100	100	100	100	29.5669	0	0	0	100	0	100
			100	80.7517	100	100	100	76.3981	30.6136	0	0	0	83.6125	0	100
			100	80.7517	100	100	100	100	30.6136	0	0	0	100	0	100
			100	100	100	100	100	42.4736	0	0	0	0	60.0576	0	100
			100	100	100	100	100	49.2111	0	0	0	0	64.7357	0	100
			100	100	100	100	100	42.4736	0.476504	0	0	0	60.0576	0	100
			100	100	100	100	100	49.2111	0.476504	0	0	0	64.7357	0	100
