# Supplementary material for: Computational Analysis of the Hypothalamic Control of Food Intake
Source: Front Comput Neurosci. 2016 Apr 26;10:27. doi: 10.3389/fncom.2016.00027 (PMC4844610; doi:10.3389/fncom.2016.00027)
Supplement: Supplementary file 12 [file DataSheet11.XLSX]

## Sheet: SD11_a
			AgRP	POMC	MCH	Ntsn	LHGal	OX	OXT	N-GABA	NTSCA	NTSGLP1	VTA	NAc	FI
			100	0	0	0	0	100	0	0	0	6.70413	69.202	0	100
			100	0	0	0	100	61.3589	0	0	0	6.70413	43.036	0	100
			100	0	0	0	100	100	0	0	0	6.70413	69.202	0	100
			100	0	0	100	0	100	0	0	0	6.70413	100	0	100
			100	0	0	100	100	61.3589	0	0	0	6.70413	73.834	0	100
			100	0	0	100	100	100	0	0	0	6.70413	100	0	100
			100	0	0	0	0	100	1.01736	0	0	6.70413	69.202	0	100
			100	0	0	0	100	61.3589	1.01736	0	0	6.70413	43.036	0	100
			100	0	0	0	100	100	1.01736	0	0	6.70413	69.202	0	100
			100	0	0	100	0	100	1.01736	0	0	6.70413	100	0	100
			100	0	0	100	100	61.3589	1.01736	0	0	6.70413	73.834	0	100
			100	0	0	100	100	100	1.01736	0	0	6.70413	100	0	100
			100	0	100	0	0	100	0	0	0	6.70413	69.202	0	100
			100	0	100	0	100	61.3589	0	0	0	6.70413	43.036	0	100
			100	0	100	0	100	100	0	0	0	6.70413	69.202	0	100
			100	0	100	100	0	100	0	0	0	6.70413	100	0	100
			100	0	100	100	100	61.3589	0	0	0	6.70413	73.834	0	100
			100	0	100	100	100	100	0	0	0	6.70413	100	0	100
			100	0	100	0	0	100	1.01736	0	0	6.70413	69.202	0	100
			100	0	100	0	100	61.3589	1.01736	0	0	6.70413	43.036	0	100
			100	0	100	0	100	100	1.01736	0	0	6.70413	69.202	0	100
			100	0	100	100	0	100	1.01736	0	0	6.70413	100	0	100
			100	0	100	100	100	61.3589	1.01736	0	0	6.70413	73.834	0	100
			100	0	100	100	100	100	1.01736	0	0	6.70413	100	0	100
			100	86.6898	0	0	0	80.5084	0	0	0	6.70413	56.0032	0	100
			100	86.6898	0	0	0	83.1028	0	0	0	6.70413	57.76	0	100
			100	86.6898	0	0	0	100	0	0	0	6.70413	69.202	0	100
			100	86.6898	0	0	100	41.8673	0	0	0	6.70413	29.8372	0	100
			100	86.6898	0	0	100	44.4617	0	0	0	6.70413	31.5939	0	100
			100	86.6898	0	0	100	61.3589	0	0	0	6.70413	43.036	0	100
			100	86.6898	0	0	100	80.5084	0	0	0	6.70413	56.0032	0	100
			100	86.6898	0	0	100	83.1028	0	0	0	6.70413	57.76	0	100
			100	86.6898	0	0	100	100	0	0	0	6.70413	69.202	0	100
			100	86.6898	0	100	0	80.5084	0	0	0	6.70413	86.8012	0	100
			100	86.6898	0	100	0	83.1028	0	0	0	6.70413	88.558	0	100
			100	86.6898	0	100	0	100	0	0	0	6.70413	100	0	100
			100	86.6898	0	100	100	41.8673	0	0	0	6.70413	60.6352	0	100
			100	86.6898	0	100	100	44.4617	0	0	0	6.70413	62.392	0	100
			100	86.6898	0	100	100	61.3589	0	0	0	6.70413	73.834	0	100
			100	86.6898	0	100	100	80.5084	0	0	0	6.70413	86.8012	0	100
			100	86.6898	0	100	100	83.1028	0	0	0	6.70413	88.558	0	100
			100	86.6898	0	100	100	100	0	0	0	6.70413	100	0	100
			100	86.6898	0	0	0	80.5084	1.01736	0	0	6.70413	56.0032	0	100
			100	86.6898	0	0	0	83.1028	1.01736	0	0	6.70413	57.76	0	100
			100	86.6898	0	0	0	100	1.01736	0	0	6.70413	69.202	0	100
			100	86.6898	0	0	100	41.8673	1.01736	0	0	6.70413	29.8372	0	100
			100	86.6898	0	0	100	44.4617	1.01736	0	0	6.70413	31.5939	0	100
			100	86.6898	0	0	100	61.3589	1.01736	0	0	6.70413	43.036	0	100
			100	86.6898	0	0	100	80.5084	1.01736	0	0	6.70413	56.0032	0	100
			100	86.6898	0	0	100	83.1028	1.01736	0	0	6.70413	57.76	0	100
			100	86.6898	0	0	100	100	1.01736	0	0	6.70413	69.202	0	100
			100	86.6898	0	100	0	80.5084	1.01736	0	0	6.70413	86.8012	0	100
			100	86.6898	0	100	0	83.1028	1.01736	0	0	6.70413	88.558	0	100
			100	86.6898	0	100	0	100	1.01736	0	0	6.70413	100	0	100
			100	86.6898	0	100	100	41.8673	1.01736	0	0	6.70413	60.6352	0	100
			100	86.6898	0	100	100	44.4617	1.01736	0	0	6.70413	62.392	0	100
			100	86.6898	0	100	100	61.3589	1.01736	0	0	6.70413	73.834	0	100
			100	86.6898	0	100	100	80.5084	1.01736	0	0	6.70413	86.8012	0	100
			100	86.6898	0	100	100	83.1028	1.01736	0	0	6.70413	88.558	0	100
			100	86.6898	0	100	100	100	1.01736	0	0	6.70413	100	0	100
			100	86.6898	0	0	0	100	42.4139	0	0	6.70413	69.202	0	100
			100	86.6898	0	0	100	100	42.4139	0	0	6.70413	69.202	0	100
			100	86.6898	0	100	0	100	42.4139	0	0	6.70413	100	0	100
			100	86.6898	0	100	100	100	42.4139	0	0	6.70413	100	0	100
			100	86.6898	100	0	0	80.5084	0	0	0	6.70413	56.0032	0	100
			100	86.6898	100	0	0	83.1028	0	0	0	6.70413	57.76	0	100
			100	86.6898	100	0	0	100	0	0	0	6.70413	69.202	0	100
			100	86.6898	100	0	100	41.8673	0	0	0	6.70413	29.8372	0	100
			100	86.6898	100	0	100	44.4617	0	0	0	6.70413	31.5939	0	100
			100	86.6898	100	0	100	61.3589	0	0	0	6.70413	43.036	0	100
			100	86.6898	100	0	100	80.5084	0	0	0	6.70413	56.0032	0	100
			100	86.6898	100	0	100	83.1028	0	0	0	6.70413	57.76	0	100
			100	86.6898	100	0	100	100	0	0	0	6.70413	69.202	0	100
			100	86.6898	100	100	0	80.5084	0	0	0	6.70413	86.8012	0	100
			100	86.6898	100	100	0	83.1028	0	0	0	6.70413	88.558	0	100
			100	86.6898	100	100	0	100	0	0	0	6.70413	100	0	100
			100	86.6898	100	100	100	41.8673	0	0	0	6.70413	60.6352	0	100
			100	86.6898	100	100	100	44.4617	0	0	0	6.70413	62.392	0	100
			100	86.6898	100	100	100	61.3589	0	0	0	6.70413	73.834	0	100
			100	86.6898	100	100	100	80.5084	0	0	0	6.70413	86.8012	0	100
			100	86.6898	100	100	100	83.1028	0	0	0	6.70413	88.558	0	100
			100	86.6898	100	100	100	100	0	0	0	6.70413	100	0	100
			100	86.6898	100	0	0	80.5084	1.01736	0	0	6.70413	56.0032	0	100
			100	86.6898	100	0	0	83.1028	1.01736	0	0	6.70413	57.76	0	100
			100	86.6898	100	0	0	100	1.01736	0	0	6.70413	69.202	0	100
			100	86.6898	100	0	100	41.8673	1.01736	0	0	6.70413	29.8372	0	100
			100	86.6898	100	0	100	44.4617	1.01736	0	0	6.70413	31.5939	0	100
			100	86.6898	100	0	100	61.3589	1.01736	0	0	6.70413	43.036	0	100
			100	86.6898	100	0	100	80.5084	1.01736	0	0	6.70413	56.0032	0	100
			100	86.6898	100	0	100	83.1028	1.01736	0	0	6.70413	57.76	0	100
			100	86.6898	100	0	100	100	1.01736	0	0	6.70413	69.202	0	100
			100	86.6898	100	100	0	80.5084	1.01736	0	0	6.70413	86.8012	0	100
			100	86.6898	100	100	0	83.1028	1.01736	0	0	6.70413	88.558	0	100
			100	86.6898	100	100	0	100	1.01736	0	0	6.70413	100	0	100
			100	86.6898	100	100	100	41.8673	1.01736	0	0	6.70413	60.6352	0	100
			100	86.6898	100	100	100	44.4617	1.01736	0	0	6.70413	62.392	0	100
			100	86.6898	100	100	100	61.3589	1.01736	0	0	6.70413	73.834	0	100
			100	86.6898	100	100	100	80.5084	1.01736	0	0	6.70413	86.8012	0	100
			100	86.6898	100	100	100	83.1028	1.01736	0	0	6.70413	88.558	0	100
			100	86.6898	100	100	100	100	1.01736	0	0	6.70413	100	0	100
			100	86.6898	100	0	0	100	37.7597	0	0	6.70413	69.202	0	100
			100	86.6898	100	0	100	100	37.7597	0	0	6.70413	69.202	0	100
			100	86.6898	100	100	0	100	37.7597	0	0	6.70413	100	0	100
			100	86.6898	100	100	100	100	37.7597	0	0	6.70413	100	0	100
			100	86.6898	100	0	0	100	42.4139	0	0	6.70413	69.202	0	100
			100	86.6898	100	0	100	100	42.4139	0	0	6.70413	69.202	0	100
			100	86.6898	100	100	0	100	42.4139	0	0	6.70413	100	0	100
			100	86.6898	100	100	100	100	42.4139	0	0	6.70413	100	0	100
			100	100	0	0	0	80.5084	0	0	0	6.70413	56.0032	0	100
			100	100	0	0	100	41.8673	0	0	0	6.70413	29.8372	0	100
			100	100	0	0	100	80.5084	0	0	0	6.70413	56.0032	0	100
			100	100	0	100	0	80.5084	0	0	0	6.70413	86.8012	0	100
			100	100	0	100	100	41.8673	0	0	0	6.70413	60.6352	0	100
			100	100	0	100	100	80.5084	0	0	0	6.70413	86.8012	0	100
			100	100	0	0	0	80.5084	1.01736	0	0	6.70413	56.0032	0	100
			100	100	0	0	100	41.8673	1.01736	0	0	6.70413	29.8372	0	100
			100	100	0	0	100	80.5084	1.01736	0	0	6.70413	56.0032	0	100
			100	100	0	100	0	80.5084	1.01736	0	0	6.70413	86.8012	0	100
			100	100	0	100	100	41.8673	1.01736	0	0	6.70413	60.6352	0	100
			100	100	0	100	100	80.5084	1.01736	0	0	6.70413	86.8012	0	100
			100	100	100	0	0	80.5084	0	0	0	6.70413	56.0032	0	100
			100	100	100	0	100	41.8673	0	0	0	6.70413	29.8372	0	100
			100	100	100	0	100	80.5084	0	0	0	6.70413	56.0032	0	100
			100	100	100	100	0	80.5084	0	0	0	6.70413	86.8012	0	100
			100	100	100	100	100	41.8673	0	0	0	6.70413	60.6352	0	100
			100	100	100	100	100	80.5084	0	0	0	6.70413	86.8012	0	100
			100	100	100	0	0	80.5084	1.01736	0	0	6.70413	56.0032	0	100
			100	100	100	0	100	41.8673	1.01736	0	0	6.70413	29.8372	0	100
			100	100	100	0	100	80.5084	1.01736	0	0	6.70413	56.0032	0	100
			100	100	100	100	0	80.5084	1.01736	0	0	6.70413	86.8012	0	100
			100	100	100	100	100	41.8673	1.01736	0	0	6.70413	60.6352	0	100
			100	100	100	100	100	80.5084	1.01736	0	0	6.70413	86.8012	0	100
			100	86.6898	100	100	0	83.1028	37.7597	0	18.8776	24.3162	78.1905	0	90.9192
			100	86.6898	100	100	100	83.1028	37.7597	0	18.8776	24.3162	78.1905	0	90.9192
			100	0	100	100	0	32.8345	0	0	15.7327	21.3821	45.8783	2.65393	90.0822
			100	0	100	100	100	32.8345	0	0	15.7327	21.3821	45.8783	2.65393	90.0822
			100	86.6898	100	100	0	32.8345	0	0	15.7327	21.3821	45.8783	2.65393	90.0822
			100	86.6898	100	100	100	32.8345	0	0	15.7327	21.3821	45.8783	2.65393	90.0822
			100	100	100	100	0	32.8345	0	0	15.7327	21.3821	45.8783	2.65393	90.0822
			100	100	100	100	100	32.8345	0	0	15.7327	21.3821	45.8783	2.65393	90.0822
			100	86.6898	100	100	0	80.5084	37.7597	0	20.0647	25.4237	75.7818	0.393467	89.9998
			100	86.6898	100	100	100	80.5084	37.7597	0	20.0647	25.4237	75.7818	0.393467	89.9998
			100	0	100	100	0	32.8345	1.01736	0	16.4371	22.0393	45.4914	3.38652	89.0947
			100	0	100	100	100	32.8345	1.01736	0	16.4371	22.0393	45.4914	3.38652	89.0947
			100	86.6898	100	100	0	32.8345	1.01736	0	16.4371	22.0393	45.4914	3.38652	89.0947
			100	86.6898	100	100	100	32.8345	1.01736	0	16.4371	22.0393	45.4914	3.38652	89.0947
			100	100	100	100	0	32.8345	1.01736	0	16.4371	22.0393	45.4914	3.38652	89.0947
			100	100	100	100	100	32.8345	1.01736	0	16.4371	22.0393	45.4914	3.38652	89.0947
			100	86.6898	100	100	0	83.1028	42.4139	0	22.1004	27.3229	76.4206	2.14226	87.4722
			100	86.6898	100	100	100	83.1028	42.4139	0	22.1004	27.3229	76.4206	2.14226	87.4722
			100	86.6898	100	0	0	83.1028	37.7597	0	18.8776	24.3162	47.3925	5.24518	86.275
			100	86.6898	100	0	100	83.1028	37.7597	0	18.8776	24.3162	47.3925	5.24518	86.275
			0	0	100	100	0	32.8345	0	0	15.7327	21.3821	45.8783	7.2846	85.9821
			0	0	100	100	100	32.8345	0	0	15.7327	21.3821	45.8783	7.2846	85.9821
			0	100	100	100	0	32.8345	0	0	15.7327	21.3821	45.8783	7.2846	85.9821
			0	100	100	100	100	32.8345	0	0	15.7327	21.3821	45.8783	7.2846	85.9821
			100	0	0	100	0	32.8345	0	0	15.7327	21.3821	45.8783	7.82076	85.5073
			100	0	0	100	100	32.8345	0	0	15.7327	21.3821	45.8783	7.82076	85.5073
			100	86.6898	0	100	0	32.8345	0	0	15.7327	21.3821	45.8783	7.82076	85.5073
			100	86.6898	0	100	100	32.8345	0	0	15.7327	21.3821	45.8783	7.82076	85.5073
			100	100	0	100	0	32.8345	0	0	15.7327	21.3821	45.8783	7.82076	85.5073
			100	100	0	100	100	32.8345	0	0	15.7327	21.3821	45.8783	7.82076	85.5073
			100	86.6898	100	100	0	80.5084	42.4139	0	23.2875	28.4304	74.0118	3.74493	85.4821
			100	86.6898	100	100	100	80.5084	42.4139	0	23.2875	28.4304	74.0118	3.74493	85.4821
			0	0	100	100	0	32.8345	1.01736	0	16.4371	22.0393	45.4914	8.01719	84.9945
			0	0	100	100	100	32.8345	1.01736	0	16.4371	22.0393	45.4914	8.01719	84.9945
			0	100	100	100	0	32.8345	1.01736	0	16.4371	22.0393	45.4914	8.01719	84.9945
			0	100	100	100	100	32.8345	1.01736	0	16.4371	22.0393	45.4914	8.01719	84.9945
			100	0	0	100	0	32.8345	1.01736	0	16.4371	22.0393	45.4914	8.55335	84.5198
			100	0	0	100	100	32.8345	1.01736	0	16.4371	22.0393	45.4914	8.55335	84.5198
			100	86.6898	0	100	0	32.8345	1.01736	0	16.4371	22.0393	45.4914	8.55335	84.5198
			100	86.6898	0	100	100	32.8345	1.01736	0	16.4371	22.0393	45.4914	8.55335	84.5198
			100	100	0	100	0	32.8345	1.01736	0	16.4371	22.0393	45.4914	8.55335	84.5198
			100	100	0	100	100	32.8345	1.01736	0	16.4371	22.0393	45.4914	8.55335	84.5198
			100	0	100	0	0	32.8345	0	0	15.7327	21.3821	15.0803	9.10832	84.3673
			100	0	100	0	100	32.8345	0	0	15.7327	21.3821	15.0803	9.10832	84.3673
			100	86.6898	100	0	0	32.8345	0	0	15.7327	21.3821	15.0803	9.10832	84.3673
			100	86.6898	100	0	100	32.8345	0	0	15.7327	21.3821	15.0803	9.10832	84.3673
			100	100	100	0	0	32.8345	0	0	15.7327	21.3821	15.0803	9.10832	84.3673
			100	100	100	0	100	32.8345	0	0	15.7327	21.3821	15.0803	9.10832	84.3673
			100	86.6898	100	0	0	80.5084	37.7597	0	20.0647	25.4237	44.9837	6.84786	84.2849
			100	86.6898	100	0	100	80.5084	37.7597	0	20.0647	25.4237	44.9837	6.84786	84.2849
			100	0	100	0	0	32.8345	1.01736	0	16.4371	22.0393	14.6934	9.84091	83.3798
			100	0	100	0	100	32.8345	1.01736	0	16.4371	22.0393	14.6934	9.84091	83.3798
			100	86.6898	100	0	0	32.8345	1.01736	0	16.4371	22.0393	14.6934	9.84091	83.3798
			100	86.6898	100	0	100	32.8345	1.01736	0	16.4371	22.0393	14.6934	9.84091	83.3798
			100	100	100	0	0	32.8345	1.01736	0	16.4371	22.0393	14.6934	9.84091	83.3798
			100	100	100	0	100	32.8345	1.01736	0	16.4371	22.0393	14.6934	9.84091	83.3798
			100	86.6898	0	100	0	83.1028	42.4139	0	22.1004	27.3229	76.4206	7.3091	82.8973
			100	86.6898	0	100	100	83.1028	42.4139	0	22.1004	27.3229	76.4206	7.3091	82.8973
			100	86.6898	100	0	0	83.1028	42.4139	0	22.1004	27.3229	45.6226	8.59665	81.7572
			100	86.6898	100	0	100	83.1028	42.4139	0	22.1004	27.3229	45.6226	8.59665	81.7572
			0	0	0	100	0	32.8345	0	0	15.7327	21.3821	45.8783	12.4514	81.4072
			0	0	0	100	100	32.8345	0	0	15.7327	21.3821	45.8783	12.4514	81.4072
			0	100	0	100	0	32.8345	0	0	15.7327	21.3821	45.8783	12.4514	81.4072
			0	100	0	100	100	32.8345	0	0	15.7327	21.3821	45.8783	12.4514	81.4072
			100	86.6898	0	100	0	80.5084	42.4139	0	23.2875	28.4304	74.0118	8.91177	80.9072
			100	86.6898	0	100	100	80.5084	42.4139	0	23.2875	28.4304	74.0118	8.91177	80.9072
			0	0	0	100	0	32.8345	1.01736	0	16.4371	22.0393	45.4914	13.184	80.4197
			0	0	0	100	100	32.8345	1.01736	0	16.4371	22.0393	45.4914	13.184	80.4197
			0	100	0	100	0	32.8345	1.01736	0	16.4371	22.0393	45.4914	13.184	80.4197
			0	100	0	100	100	32.8345	1.01736	0	16.4371	22.0393	45.4914	13.184	80.4197
			0	0	100	0	0	32.8345	0	0	15.7327	21.3821	15.0803	13.739	80.2672
			0	0	100	0	100	32.8345	0	0	15.7327	21.3821	15.0803	13.739	80.2672
			0	100	100	0	0	32.8345	0	0	15.7327	21.3821	15.0803	13.739	80.2672
			0	100	100	0	100	32.8345	0	0	15.7327	21.3821	15.0803	13.739	80.2672
			100	0	0	0	0	32.8345	0	0	15.7327	21.3821	15.0803	14.2752	79.7924
			100	0	0	0	100	32.8345	0	0	15.7327	21.3821	15.0803	14.2752	79.7924
			100	86.6898	0	0	0	32.8345	0	0	15.7327	21.3821	15.0803	14.2752	79.7924
			100	86.6898	0	0	100	32.8345	0	0	15.7327	21.3821	15.0803	14.2752	79.7924
			100	100	0	0	0	32.8345	0	0	15.7327	21.3821	15.0803	14.2752	79.7924
			100	100	0	0	100	32.8345	0	0	15.7327	21.3821	15.0803	14.2752	79.7924
			100	86.6898	100	0	0	80.5084	42.4139	0	23.2875	28.4304	43.2138	10.1993	79.7672
			100	86.6898	100	0	100	80.5084	42.4139	0	23.2875	28.4304	43.2138	10.1993	79.7672
			0	0	100	0	0	32.8345	1.01736	0	16.4371	22.0393	14.6934	14.4716	79.2796
			0	0	100	0	100	32.8345	1.01736	0	16.4371	22.0393	14.6934	14.4716	79.2796
			0	100	100	0	0	32.8345	1.01736	0	16.4371	22.0393	14.6934	14.4716	79.2796
			0	100	100	0	100	32.8345	1.01736	0	16.4371	22.0393	14.6934	14.4716	79.2796
			100	86.6898	100	100	0	83.1028	50.9344	0	28.0003	32.8272	73.1804	8.27775	79.2016
			100	86.6898	100	100	100	83.1028	50.9344	0	28.0003	32.8272	73.1804	8.27775	79.2016
			100	0	0	0	0	32.8345	1.01736	0	16.4371	22.0393	14.6934	15.0077	78.8049
			100	0	0	0	100	32.8345	1.01736	0	16.4371	22.0393	14.6934	15.0077	78.8049
			100	86.6898	0	0	0	32.8345	1.01736	0	16.4371	22.0393	14.6934	15.0077	78.8049
			100	86.6898	0	0	100	32.8345	1.01736	0	16.4371	22.0393	14.6934	15.0077	78.8049
			100	100	0	0	0	32.8345	1.01736	0	16.4371	22.0393	14.6934	15.0077	78.8049
			100	100	0	0	100	32.8345	1.01736	0	16.4371	22.0393	14.6934	15.0077	78.8049
			100	86.6898	100	100	0	80.5084	50.9344	0	29.1874	33.9347	70.7717	9.88042	77.2115
			100	86.6898	100	100	100	80.5084	50.9344	0	29.1874	33.9347	70.7717	9.88042	77.2115
			100	100	100	100	0	80.5084	50.9344	0	29.1874	33.9347	70.7717	9.88042	77.2115
			100	100	100	100	100	80.5084	50.9344	0	29.1874	33.9347	70.7717	9.88042	77.2115
			100	86.6898	0	0	0	83.1028	42.4139	0	22.1004	27.3229	45.6226	13.7635	77.1824
			100	86.6898	0	0	100	83.1028	42.4139	0	22.1004	27.3229	45.6226	13.7635	77.1824
			0	0	0	0	0	32.8345	0	0	15.7327	21.3821	15.0803	18.9058	75.6923
			0	0	0	0	100	32.8345	0	0	15.7327	21.3821	15.0803	18.9058	75.6923
			0	100	0	0	0	32.8345	0	0	15.7327	21.3821	15.0803	18.9058	75.6923
			0	100	0	0	100	32.8345	0	0	15.7327	21.3821	15.0803	18.9058	75.6923
			100	86.6898	100	100	100	61.3589	37.7597	0	28.8269	33.5984	58.0024	12.2231	75.3106
			100	86.6898	0	0	0	80.5084	42.4139	0	23.2875	28.4304	43.2138	15.3662	75.1923
			100	86.6898	0	0	100	80.5084	42.4139	0	23.2875	28.4304	43.2138	15.3662	75.1923
			100	86.6898	100	100	0	13.3429	0	0	24.6514	29.7028	27.7814	14.6949	75.1306
			100	86.6898	100	100	100	13.3429	0	0	24.6514	29.7028	27.7814	14.6949	75.1306
			100	100	100	100	0	13.3429	0	0	24.6514	29.7028	27.7814	14.6949	75.1306
			100	100	100	100	100	13.3429	0	0	24.6514	29.7028	27.7814	14.6949	75.1306
			0	0	0	0	0	32.8345	1.01736	0	16.4371	22.0393	14.6934	19.6384	74.7048
			0	0	0	0	100	32.8345	1.01736	0	16.4371	22.0393	14.6934	19.6384	74.7048
			0	100	0	0	0	32.8345	1.01736	0	16.4371	22.0393	14.6934	19.6384	74.7048
			0	100	0	0	100	32.8345	1.01736	0	16.4371	22.0393	14.6934	19.6384	74.7048
			100	86.6898	100	100	0	83.1028	55.5887	0	31.223	35.8339	71.4105	11.6292	74.6838
			100	86.6898	100	100	100	83.1028	55.5887	0	31.223	35.8339	71.4105	11.6292	74.6838
			100	86.6898	100	100	0	13.3429	1.01736	0	25.3558	30.3601	27.3945	15.4275	74.1431
			100	86.6898	100	100	100	13.3429	1.01736	0	25.3558	30.3601	27.3945	15.4275	74.1431
			100	100	100	100	0	13.3429	1.01736	0	25.3558	30.3601	27.3945	15.4275	74.1431
			100	100	100	100	100	13.3429	1.01736	0	25.3558	30.3601	27.3945	15.4275	74.1431
			100	86.6898	100	0	0	83.1028	50.9344	0	28.0003	32.8272	42.3824	14.7321	73.4867
			100	86.6898	100	0	100	83.1028	50.9344	0	28.0003	32.8272	42.3824	14.7321	73.4867
			100	86.6898	100	100	0	80.5084	55.5887	0	32.4101	36.9414	69.0018	13.2319	72.6937
			100	86.6898	100	100	100	80.5084	55.5887	0	32.4101	36.9414	69.0018	13.2319	72.6937
			100	100	100	100	0	80.5084	55.5887	0	32.4101	36.9414	69.0018	13.2319	72.6937
			100	100	100	100	100	80.5084	55.5887	0	32.4101	36.9414	69.0018	13.2319	72.6937
			100	86.6898	100	0	0	80.5084	50.9344	0	29.1874	33.9347	39.9737	16.3348	71.4966
			100	86.6898	100	0	100	80.5084	50.9344	0	29.1874	33.9347	39.9737	16.3348	71.4966
			100	100	100	0	0	80.5084	50.9344	0	29.1874	33.9347	39.9737	16.3348	71.4966
			100	100	100	0	100	80.5084	50.9344	0	29.1874	33.9347	39.9737	16.3348	71.4966
			0	100	100	100	0	13.3429	0	0	24.6514	29.7028	27.7814	19.3256	71.0305
			0	100	100	100	100	13.3429	0	0	24.6514	29.7028	27.7814	19.3256	71.0305
			100	86.6898	100	100	100	61.3589	42.4139	0	32.0497	36.6052	56.2325	15.5746	70.7928
			100	86.6898	0	100	0	13.3429	0	0	24.6514	29.7028	27.7814	19.8617	70.5557
			100	86.6898	0	100	100	13.3429	0	0	24.6514	29.7028	27.7814	19.8617	70.5557
			100	100	0	100	0	13.3429	0	0	24.6514	29.7028	27.7814	19.8617	70.5557
			100	100	0	100	100	13.3429	0	0	24.6514	29.7028	27.7814	19.8617	70.5557
			100	86.6898	0	100	0	83.1028	55.5887	0	31.223	35.8339	71.4105	16.7961	70.109
			100	86.6898	0	100	100	83.1028	55.5887	0	31.223	35.8339	71.4105	16.7961	70.109
			0	100	100	100	0	13.3429	1.01736	0	25.3558	30.3601	27.3945	20.0581	70.0429
			0	100	100	100	100	13.3429	1.01736	0	25.3558	30.3601	27.3945	20.0581	70.0429
			100	86.6898	100	0	0	13.3429	0	0	24.6514	29.7028	0	20.5171	69.9755
			100	86.6898	100	0	100	13.3429	0	0	24.6514	29.7028	0	20.5171	69.9755
			100	100	100	0	0	13.3429	0	0	24.6514	29.7028	0	20.5171	69.9755
			100	100	100	0	100	13.3429	0	0	24.6514	29.7028	0	20.5171	69.9755
			100	86.6898	100	0	100	61.3589	37.7597	0	28.8269	33.5984	27.2044	18.6775	69.5957
			100	86.6898	0	100	0	13.3429	1.01736	0	25.3558	30.3601	27.3945	20.5943	69.5682
			100	86.6898	0	100	100	13.3429	1.01736	0	25.3558	30.3601	27.3945	20.5943	69.5682
			100	100	0	100	0	13.3429	1.01736	0	25.3558	30.3601	27.3945	20.5943	69.5682
			100	100	0	100	100	13.3429	1.01736	0	25.3558	30.3601	27.3945	20.5943	69.5682
			100	86.6898	100	0	0	13.3429	1.01736	0	25.3558	30.3601	0	21.1686	69.0597
			100	86.6898	100	0	100	13.3429	1.01736	0	25.3558	30.3601	0	21.1686	69.0597
			100	100	100	0	0	13.3429	1.01736	0	25.3558	30.3601	0	21.1686	69.0597
			100	100	100	0	100	13.3429	1.01736	0	25.3558	30.3601	0	21.1686	69.0597
			100	86.6898	100	0	0	83.1028	55.5887	0	31.223	35.8339	40.6125	18.0836	68.9689
			100	86.6898	100	0	100	83.1028	55.5887	0	31.223	35.8339	40.6125	18.0836	68.9689
			100	86.6898	0	100	0	80.5084	55.5887	0	32.4101	36.9414	69.0018	18.3987	68.1189
			100	86.6898	0	100	100	80.5084	55.5887	0	32.4101	36.9414	69.0018	18.3987	68.1189
			100	100	0	100	0	80.5084	55.5887	0	32.4101	36.9414	69.0018	18.3987	68.1189
			100	100	0	100	100	80.5084	55.5887	0	32.4101	36.9414	69.0018	18.3987	68.1189
			100	86.6898	100	0	0	80.5084	55.5887	0	32.4101	36.9414	38.2037	19.6863	66.9788
			100	86.6898	100	0	100	80.5084	55.5887	0	32.4101	36.9414	38.2037	19.6863	66.9788
			100	100	100	0	0	80.5084	55.5887	0	32.4101	36.9414	38.2037	19.6863	66.9788
			100	100	100	0	100	80.5084	55.5887	0	32.4101	36.9414	38.2037	19.6863	66.9788
			0	100	0	100	0	13.3429	0	0	24.6514	29.7028	27.7814	24.4924	66.4556
			0	100	0	100	100	13.3429	0	0	24.6514	29.7028	27.7814	24.4924	66.4556
			100	86.6898	0	100	100	61.3589	42.4139	0	32.0497	36.6052	56.2325	20.7414	66.218
			0	100	100	0	0	13.3429	0	0	24.6514	29.7028	0	25.1477	65.8753
			0	100	100	0	100	13.3429	0	0	24.6514	29.7028	0	25.1477	65.8753
			0	100	0	100	0	13.3429	1.01736	0	25.3558	30.3601	27.3945	25.225	65.4681
			0	100	0	100	100	13.3429	1.01736	0	25.3558	30.3601	27.3945	25.225	65.4681
			100	86.6898	0	0	0	13.3429	0	0	24.6514	29.7028	0	25.6839	65.4006
			100	86.6898	0	0	100	13.3429	0	0	24.6514	29.7028	0	25.6839	65.4006
			100	100	0	0	0	13.3429	0	0	24.6514	29.7028	0	25.6839	65.4006
			100	100	0	0	100	13.3429	0	0	24.6514	29.7028	0	25.6839	65.4006
			100	86.6898	100	0	100	61.3589	42.4139	0	32.0497	36.6052	25.4345	22.029	65.0779
			0	100	100	0	0	13.3429	1.01736	0	25.3558	30.3601	0	25.7992	64.9596
			0	100	100	0	100	13.3429	1.01736	0	25.3558	30.3601	0	25.7992	64.9596
			100	0	100	100	0	0	0	0	30.7566	35.3988	15.3931	22.9375	64.8955
			100	0	100	100	100	0	0	0	30.7566	35.3988	15.3931	22.9375	64.8955
			100	86.6898	100	100	0	0	0	0	30.7566	35.3988	15.3931	22.9375	64.8955
			100	86.6898	100	100	100	0	0	0	30.7566	35.3988	15.3931	22.9375	64.8955
			100	100	100	100	0	0	0	0	30.7566	35.3988	15.3931	22.9375	64.8955
			100	100	100	100	100	0	0	0	30.7566	35.3988	15.3931	22.9375	64.8955
			100	86.6898	0	0	0	13.3429	1.01736	0	25.3558	30.3601	0	26.3354	64.4848
			100	86.6898	0	0	100	13.3429	1.01736	0	25.3558	30.3601	0	26.3354	64.4848
			100	100	0	0	0	13.3429	1.01736	0	25.3558	30.3601	0	26.3354	64.4848
			100	100	0	0	100	13.3429	1.01736	0	25.3558	30.3601	0	26.3354	64.4848
			100	86.6898	0	0	0	83.1028	55.5887	0	31.223	35.8339	40.6125	23.2504	64.394
			100	86.6898	0	0	100	83.1028	55.5887	0	31.223	35.8339	40.6125	23.2504	64.394
			100	0	100	100	0	0	1.01736	0	31.4611	36.056	15.0063	23.6701	63.9079
			100	0	100	100	100	0	1.01736	0	31.4611	36.056	15.0063	23.6701	63.9079
			100	86.6898	100	100	0	0	1.01736	0	31.4611	36.056	15.0063	23.6701	63.9079
			100	86.6898	100	100	100	0	1.01736	0	31.4611	36.056	15.0063	23.6701	63.9079
			100	100	100	100	0	0	1.01736	0	31.4611	36.056	15.0063	23.6701	63.9079
			100	100	100	100	100	0	1.01736	0	31.4611	36.056	15.0063	23.6701	63.9079
			100	86.6898	0	0	0	80.5084	55.5887	0	32.4101	36.9414	38.2037	24.8531	62.404
			100	86.6898	0	0	100	80.5084	55.5887	0	32.4101	36.9414	38.2037	24.8531	62.404
			100	100	0	0	0	80.5084	55.5887	0	32.4101	36.9414	38.2037	24.8531	62.404
			100	100	0	0	100	80.5084	55.5887	0	32.4101	36.9414	38.2037	24.8531	62.404
			100	86.6898	100	100	100	44.4617	37.7597	0	36.5585	40.8117	42.3143	22.6614	62.3491
			100	0	100	0	0	0	0	0	30.7566	35.3988	0	26.1635	62.0391
			100	0	100	0	100	0	0	0	30.7566	35.3988	0	26.1635	62.0391
			100	86.6898	100	0	0	0	0	0	30.7566	35.3988	0	26.1635	62.0391
			100	86.6898	100	0	100	0	0	0	30.7566	35.3988	0	26.1635	62.0391
			100	100	100	0	0	0	0	0	30.7566	35.3988	0	26.1635	62.0391
			100	100	100	0	100	0	0	0	30.7566	35.3988	0	26.1635	62.0391
			0	100	0	0	0	13.3429	0	0	24.6514	29.7028	0	30.3146	61.3004
			0	100	0	0	100	13.3429	0	0	24.6514	29.7028	0	30.3146	61.3004
			100	0	100	0	0	0	1.01736	0	31.4611	36.056	0	26.815	61.1234
			100	0	100	0	100	0	1.01736	0	31.4611	36.056	0	26.815	61.1234
			100	86.6898	100	0	0	0	1.01736	0	31.4611	36.056	0	26.815	61.1234
			100	86.6898	100	0	100	0	1.01736	0	31.4611	36.056	0	26.815	61.1234
			100	100	100	0	0	0	1.01736	0	31.4611	36.056	0	26.815	61.1234
			100	100	100	0	100	0	1.01736	0	31.4611	36.056	0	26.815	61.1234
			0	0	100	100	0	0	0	0	30.7566	35.3988	15.3931	27.5682	60.7953
			0	0	100	100	100	0	0	0	30.7566	35.3988	15.3931	27.5682	60.7953
			0	100	100	100	0	0	0	0	30.7566	35.3988	15.3931	27.5682	60.7953
			0	100	100	100	100	0	0	0	30.7566	35.3988	15.3931	27.5682	60.7953
			100	86.6898	0	0	100	61.3589	42.4139	0	32.0497	36.6052	25.4345	27.1958	60.5031
			0	100	0	0	0	13.3429	1.01736	0	25.3558	30.3601	0	30.9661	60.3847
			0	100	0	0	100	13.3429	1.01736	0	25.3558	30.3601	0	30.9661	60.3847
			100	86.6898	100	100	100	41.8673	37.7597	0	37.7456	41.9192	39.9055	24.2641	60.359
			100	0	0	100	0	0	0	0	30.7566	35.3988	15.3931	28.1044	60.3206
			100	0	0	100	100	0	0	0	30.7566	35.3988	15.3931	28.1044	60.3206
			100	86.6898	0	100	0	0	0	0	30.7566	35.3988	15.3931	28.1044	60.3206
			100	86.6898	0	100	100	0	0	0	30.7566	35.3988	15.3931	28.1044	60.3206
			100	100	0	100	0	0	0	0	30.7566	35.3988	15.3931	28.1044	60.3206
			100	100	0	100	100	0	0	0	30.7566	35.3988	15.3931	28.1044	60.3206
			0	0	100	100	0	0	1.01736	0	31.4611	36.056	15.0063	28.3008	59.8078
			0	0	100	100	100	0	1.01736	0	31.4611	36.056	15.0063	28.3008	59.8078
			0	100	100	100	0	0	1.01736	0	31.4611	36.056	15.0063	28.3008	59.8078
			0	100	100	100	100	0	1.01736	0	31.4611	36.056	15.0063	28.3008	59.8078
			100	0	0	100	0	0	1.01736	0	31.4611	36.056	15.0063	28.8369	59.3331
			100	0	0	100	100	0	1.01736	0	31.4611	36.056	15.0063	28.8369	59.3331
			100	86.6898	0	100	0	0	1.01736	0	31.4611	36.056	15.0063	28.8369	59.3331
			100	86.6898	0	100	100	0	1.01736	0	31.4611	36.056	15.0063	28.8369	59.3331
			100	100	0	100	0	0	1.01736	0	31.4611	36.056	15.0063	28.8369	59.3331
			100	100	0	100	100	0	1.01736	0	31.4611	36.056	15.0063	28.8369	59.3331
			0	0	100	0	0	0	0	0	30.7566	35.3988	0	30.7942	57.939
			0	0	100	0	100	0	0	0	30.7566	35.3988	0	30.7942	57.939
			0	100	100	0	0	0	0	0	30.7566	35.3988	0	30.7942	57.939
			0	100	100	0	100	0	0	0	30.7566	35.3988	0	30.7942	57.939
			100	86.6898	100	100	100	44.4617	42.4139	0	39.7813	43.8184	40.5443	26.0129	57.8313
			100	0	0	0	0	0	0	0	30.7566	35.3988	0	31.3303	57.4642
			100	0	0	0	100	0	0	0	30.7566	35.3988	0	31.3303	57.4642
			100	86.6898	0	0	0	0	0	0	30.7566	35.3988	0	31.3303	57.4642
			100	86.6898	0	0	100	0	0	0	30.7566	35.3988	0	31.3303	57.4642
			100	100	0	0	0	0	0	0	30.7566	35.3988	0	31.3303	57.4642
			100	100	0	0	100	0	0	0	30.7566	35.3988	0	31.3303	57.4642
			0	0	100	0	0	0	1.01736	0	31.4611	36.056	0	31.4457	57.0232
			0	0	100	0	100	0	1.01736	0	31.4611	36.056	0	31.4457	57.0232
			0	100	100	0	0	0	1.01736	0	31.4611	36.056	0	31.4457	57.0232
			0	100	100	0	100	0	1.01736	0	31.4611	36.056	0	31.4457	57.0232
			100	86.6898	100	0	100	44.4617	37.7597	0	36.5585	40.8117	11.5162	29.1158	56.6341
			100	0	0	0	0	0	1.01736	0	31.4611	36.056	0	31.9818	56.5485
			100	0	0	0	100	0	1.01736	0	31.4611	36.056	0	31.9818	56.5485
			100	86.6898	0	0	0	0	1.01736	0	31.4611	36.056	0	31.9818	56.5485
			100	86.6898	0	0	100	0	1.01736	0	31.4611	36.056	0	31.9818	56.5485
			100	100	0	0	0	0	1.01736	0	31.4611	36.056	0	31.9818	56.5485
			100	100	0	0	100	0	1.01736	0	31.4611	36.056	0	31.9818	56.5485
			0	0	0	100	0	0	0	0	30.7566	35.3988	15.3931	32.735	56.2205
			0	0	0	100	100	0	0	0	30.7566	35.3988	15.3931	32.735	56.2205
			0	100	0	100	0	0	0	0	30.7566	35.3988	15.3931	32.735	56.2205
			0	100	0	100	100	0	0	0	30.7566	35.3988	15.3931	32.735	56.2205
			100	86.6898	100	100	100	41.8673	42.4139	0	40.9684	44.9259	38.1356	27.6155	55.8412
			0	0	0	100	0	0	1.01736	0	31.4611	36.056	15.0063	33.4676	55.2329
			0	0	0	100	100	0	1.01736	0	31.4611	36.056	15.0063	33.4676	55.2329
			0	100	0	100	0	0	1.01736	0	31.4611	36.056	15.0063	33.4676	55.2329
			0	100	0	100	100	0	1.01736	0	31.4611	36.056	15.0063	33.4676	55.2329
			100	86.6898	100	0	100	41.8673	37.7597	0	37.7456	41.9192	9.10752	30.7185	54.6441
			100	86.6898	100	100	0	32.8345	37.7597	0	41.8787	45.7753	31.519	29.8441	53.4301
			100	86.6898	100	100	100	32.8345	37.7597	0	41.8787	45.7753	31.519	29.8441	53.4301
			0	0	0	0	0	0	0	0	30.7566	35.3988	0	35.961	53.3641
			0	0	0	0	100	0	0	0	30.7566	35.3988	0	35.961	53.3641
			0	100	0	0	0	0	0	0	30.7566	35.3988	0	35.961	53.3641
			0	100	0	0	100	0	0	0	30.7566	35.3988	0	35.961	53.3641
			100	86.6898	0	100	100	44.4617	42.4139	0	39.7813	43.8184	40.5443	31.1797	53.2564
			0	0	0	0	0	0	1.01736	0	31.4611	36.056	0	36.6125	52.4484
			0	0	0	0	100	0	1.01736	0	31.4611	36.056	0	36.6125	52.4484
			0	100	0	0	0	0	1.01736	0	31.4611	36.056	0	36.6125	52.4484
			0	100	0	0	100	0	1.01736	0	31.4611	36.056	0	36.6125	52.4484
			100	86.6898	100	0	100	44.4617	42.4139	0	39.7813	43.8184	9.74633	32.4673	52.1164
			100	86.6898	0	100	100	41.8673	42.4139	0	40.9684	44.9259	38.1356	32.7824	51.2664
			100	86.6898	100	0	100	41.8673	42.4139	0	40.9684	44.9259	7.3376	34.0699	50.1263
			100	86.6898	100	100	100	44.4617	50.9344	0	45.6812	49.3228	37.3042	32.1484	49.5607
			100	86.6898	100	100	0	32.8345	42.4139	0	45.1015	48.782	29.7491	33.1956	48.9123
			100	86.6898	100	100	100	32.8345	42.4139	0	45.1015	48.782	29.7491	33.1956	48.9123
			100	86.6898	100	0	0	32.8345	37.7597	0	41.8787	45.7753	0.721006	36.2985	47.7151
			100	86.6898	100	0	100	32.8345	37.7597	0	41.8787	45.7753	0.721006	36.2985	47.7151
			100	86.6898	100	100	100	41.8673	50.9344	0	46.8682	50.4303	34.8954	33.751	47.5706
			100	100	100	100	100	41.8673	50.9344	0	46.8682	50.4303	34.8954	33.751	47.5706
			100	86.6898	0	0	100	44.4617	42.4139	0	39.7813	43.8184	9.74633	37.6341	47.5415
			100	86.6898	0	0	100	41.8673	42.4139	0	40.9684	44.9259	7.3376	39.2368	45.5514
			100	86.6898	100	100	100	44.4617	55.5887	0	48.9039	52.3295	35.5343	35.4998	45.043
			100	86.6898	0	100	0	32.8345	42.4139	0	45.1015	48.782	29.7491	38.3624	44.3374
			100	86.6898	0	100	100	32.8345	42.4139	0	45.1015	48.782	29.7491	38.3624	44.3374
			100	86.6898	100	0	100	44.4617	50.9344	0	45.6812	49.3228	6.50615	38.6028	43.8458
			100	86.6898	100	0	0	32.8345	42.4139	0	45.1015	48.782	0	39.4302	43.392
			100	86.6898	100	0	100	32.8345	42.4139	0	45.1015	48.782	0	39.4302	43.392
			100	86.6898	100	100	100	41.8673	55.5887	0	50.091	53.437	33.1255	37.1025	43.0529
			100	100	100	100	100	41.8673	55.5887	0	50.091	53.437	33.1255	37.1025	43.0529
			100	86.6898	100	0	100	41.8673	50.9344	0	46.8682	50.4303	4.09742	40.2054	41.8557
			100	100	100	0	100	41.8673	50.9344	0	46.8682	50.4303	4.09742	40.2054	41.8557
			100	86.6898	100	100	0	32.8345	50.9344	0	51.0014	54.2863	26.5089	39.3311	40.6417
			100	86.6898	100	100	100	32.8345	50.9344	0	51.0014	54.2863	26.5089	39.3311	40.6417
			100	100	100	100	0	32.8345	50.9344	0	51.0014	54.2863	26.5089	39.3311	40.6417
			100	100	100	100	100	32.8345	50.9344	0	51.0014	54.2863	26.5089	39.3311	40.6417
			100	86.6898	0	100	100	44.4617	55.5887	0	48.9039	52.3295	35.5343	40.6667	40.4681
			100	86.6898	100	0	100	44.4617	55.5887	0	48.9039	52.3295	4.73623	41.9542	39.3281
			100	86.6898	0	0	0	32.8345	42.4139	0	45.1015	48.782	0	44.597	38.8172
			100	86.6898	0	0	100	32.8345	42.4139	0	45.1015	48.782	0	44.597	38.8172
			100	86.6898	100	100	0	13.3429	37.7597	0	50.7974	54.096	13.4221	41.8851	38.4784
			100	86.6898	100	100	100	13.3429	37.7597	0	50.7974	54.096	13.4221	41.8851	38.4784
			100	86.6898	0	100	100	41.8673	55.5887	0	50.091	53.437	33.1255	42.2693	38.478
			100	100	0	100	100	41.8673	55.5887	0	50.091	53.437	33.1255	42.2693	38.478
			100	86.6898	100	0	100	41.8673	55.5887	0	50.091	53.437	2.3275	43.5569	37.338
			100	100	100	0	100	41.8673	55.5887	0	50.091	53.437	2.3275	43.5569	37.338
			100	86.6898	100	100	0	32.8345	55.5887	0	54.2241	57.293	24.739	42.6826	36.124
			100	86.6898	100	100	100	32.8345	55.5887	0	54.2241	57.293	24.739	42.6826	36.124
			100	100	100	100	0	32.8345	55.5887	0	54.2241	57.293	24.739	42.6826	36.124
			100	100	100	100	100	32.8345	55.5887	0	54.2241	57.293	24.739	42.6826	36.124
			100	86.6898	100	100	0	83.1028	95.3457	0	58.7522	61.5175	56.2917	40.2577	36.0929
			100	86.6898	100	100	100	83.1028	95.3457	0	58.7522	61.5175	56.2917	40.2577	36.0929
			100	86.6898	100	0	0	13.3429	37.7597	0	50.7974	54.096	0	44.698	35.9878
			100	86.6898	100	0	100	13.3429	37.7597	0	50.7974	54.096	0	44.698	35.9878
			100	86.6898	100	0	0	32.8345	50.9344	0	51.0014	54.2863	0	44.8866	35.7227
			100	86.6898	100	0	100	32.8345	50.9344	0	51.0014	54.2863	0	44.8866	35.7227
			100	100	100	0	0	32.8345	50.9344	0	51.0014	54.2863	0	44.8866	35.7227
			100	100	100	0	100	32.8345	50.9344	0	51.0014	54.2863	0	44.8866	35.7227
			100	86.6898	0	0	100	44.4617	55.5887	0	48.9039	52.3295	4.73623	47.1211	34.7532
			100	86.6898	100	100	0	80.5084	95.3457	0	59.9393	62.625	53.8829	41.8604	34.1028
			100	86.6898	100	100	100	80.5084	95.3457	0	59.9393	62.625	53.8829	41.8604	34.1028
			100	100	100	100	0	80.5084	95.3457	0	59.9393	62.625	53.8829	41.8604	34.1028
			100	100	100	100	100	80.5084	95.3457	0	59.9393	62.625	53.8829	41.8604	34.1028
			100	86.6898	100	100	0	13.3429	42.4139	0	54.0202	57.1027	11.6522	45.2366	33.9607
			100	86.6898	100	100	100	13.3429	42.4139	0	54.0202	57.1027	11.6522	45.2366	33.9607
			100	86.6898	0	0	100	41.8673	55.5887	0	50.091	53.437	2.3275	48.7237	32.7631
			100	100	0	0	100	41.8673	55.5887	0	50.091	53.437	2.3275	48.7237	32.7631
			100	86.6898	100	0	0	13.3429	42.4139	0	54.0202	57.1027	0	47.6785	31.7985
			100	86.6898	100	0	100	13.3429	42.4139	0	54.0202	57.1027	0	47.6785	31.7985
			100	86.6898	100	100	0	83.1028	100	0	61.9749	64.5242	54.5217	43.6092	31.5751
			100	86.6898	100	100	100	83.1028	100	0	61.9749	64.5242	54.5217	43.6092	31.5751
			100	86.6898	0	100	0	32.8345	55.5887	0	54.2241	57.293	24.739	47.8494	31.5491
			100	86.6898	0	100	100	32.8345	55.5887	0	54.2241	57.293	24.739	47.8494	31.5491
			100	100	0	100	0	32.8345	55.5887	0	54.2241	57.293	24.739	47.8494	31.5491
			100	100	0	100	100	32.8345	55.5887	0	54.2241	57.293	24.739	47.8494	31.5491
			100	86.6898	100	0	0	32.8345	55.5887	0	54.2241	57.293	0	47.8671	31.5334
			100	86.6898	100	0	100	32.8345	55.5887	0	54.2241	57.293	0	47.8671	31.5334
			100	100	100	0	0	32.8345	55.5887	0	54.2241	57.293	0	47.8671	31.5334
			100	100	100	0	100	32.8345	55.5887	0	54.2241	57.293	0	47.8671	31.5334
			100	86.6898	100	0	0	83.1028	95.3457	0	58.7522	61.5175	25.4936	46.7121	30.378
			100	86.6898	100	0	100	83.1028	95.3457	0	58.7522	61.5175	25.4936	46.7121	30.378
			100	86.6898	100	100	0	80.5084	100	0	63.162	65.6317	52.113	45.2119	29.585
			100	86.6898	100	100	100	80.5084	100	0	63.162	65.6317	52.113	45.2119	29.585
			100	100	100	100	0	80.5084	100	0	63.162	65.6317	52.113	45.2119	29.585
			100	100	100	100	100	80.5084	100	0	63.162	65.6317	52.113	45.2119	29.585
			100	86.6898	0	100	0	13.3429	42.4139	0	54.0202	57.1027	11.6522	50.4034	29.3858
			100	86.6898	0	100	100	13.3429	42.4139	0	54.0202	57.1027	11.6522	50.4034	29.3858
			100	86.6898	100	0	0	80.5084	95.3457	0	59.9393	62.625	23.0849	48.3148	28.3879
			100	86.6898	100	0	100	80.5084	95.3457	0	59.9393	62.625	23.0849	48.3148	28.3879
			100	100	100	0	0	80.5084	95.3457	0	59.9393	62.625	23.0849	48.3148	28.3879
			100	100	100	0	100	80.5084	95.3457	0	59.9393	62.625	23.0849	48.3148	28.3879
			100	86.6898	100	100	0	0	37.7597	0	56.9027	59.792	1.0339	50.1277	28.2433
			100	86.6898	100	100	100	0	37.7597	0	56.9027	59.792	1.0339	50.1277	28.2433
			100	86.6898	100	0	0	0	37.7597	0	56.9027	59.792	0	50.3444	28.0515
			100	86.6898	100	0	100	0	37.7597	0	56.9027	59.792	0	50.3444	28.0515
			100	86.6898	0	0	0	13.3429	42.4139	0	54.0202	57.1027	0	52.8454	27.2236
			100	86.6898	0	0	100	13.3429	42.4139	0	54.0202	57.1027	0	52.8454	27.2236
			100	86.6898	0	100	0	83.1028	100	0	61.9749	64.5242	54.5217	48.776	27.0002
			100	86.6898	0	100	100	83.1028	100	0	61.9749	64.5242	54.5217	48.776	27.0002
			100	86.6898	0	0	0	32.8345	55.5887	0	54.2241	57.293	0	53.034	26.9585
			100	86.6898	0	0	100	32.8345	55.5887	0	54.2241	57.293	0	53.034	26.9585
			100	100	0	0	0	32.8345	55.5887	0	54.2241	57.293	0	53.034	26.9585
			100	100	0	0	100	32.8345	55.5887	0	54.2241	57.293	0	53.034	26.9585
			100	86.6898	100	0	0	83.1028	100	0	61.9749	64.5242	23.7237	50.0636	25.8602
			100	86.6898	100	0	100	83.1028	100	0	61.9749	64.5242	23.7237	50.0636	25.8602
			100	86.6898	100	100	0	13.3429	50.9344	0	59.9201	62.6071	8.41203	51.372	25.6901
			100	86.6898	100	100	100	13.3429	50.9344	0	59.9201	62.6071	8.41203	51.372	25.6901
			100	100	100	100	0	13.3429	50.9344	0	59.9201	62.6071	8.41203	51.372	25.6901
			100	100	100	100	100	13.3429	50.9344	0	59.9201	62.6071	8.41203	51.372	25.6901
			100	86.6898	0	100	0	80.5084	100	0	63.162	65.6317	52.113	50.3787	25.0102
			100	86.6898	0	100	100	80.5084	100	0	63.162	65.6317	52.113	50.3787	25.0102
			100	100	0	100	0	80.5084	100	0	63.162	65.6317	52.113	50.3787	25.0102
			100	100	0	100	100	80.5084	100	0	63.162	65.6317	52.113	50.3787	25.0102
			100	86.6898	100	0	0	13.3429	50.9344	0	59.9201	62.6071	0	53.135	24.1292
			100	86.6898	100	0	100	13.3429	50.9344	0	59.9201	62.6071	0	53.135	24.1292
			100	100	100	0	0	13.3429	50.9344	0	59.9201	62.6071	0	53.135	24.1292
			100	100	100	0	100	13.3429	50.9344	0	59.9201	62.6071	0	53.135	24.1292
			100	86.6898	100	0	0	80.5084	100	0	63.162	65.6317	21.315	51.6662	23.8701
			100	86.6898	100	0	100	80.5084	100	0	63.162	65.6317	21.315	51.6662	23.8701
			100	100	100	0	0	80.5084	100	0	63.162	65.6317	21.315	51.6662	23.8701
			100	100	100	0	100	80.5084	100	0	63.162	65.6317	21.315	51.6662	23.8701
			100	86.6898	100	0	0	0	42.4139	0	60.1255	62.7987	0	53.3249	23.8622
			100	86.6898	100	0	100	0	42.4139	0	60.1255	62.7987	0	53.3249	23.8622
			100	86.6898	100	100	0	0	42.4139	0	60.1255	62.7987	0	53.3249	23.8622
			100	86.6898	100	100	100	0	42.4139	0	60.1255	62.7987	0	53.3249	23.8622
			100	86.6898	0	0	0	83.1028	100	0	61.9749	64.5242	23.7237	55.2304	21.2853
			100	86.6898	0	0	100	83.1028	100	0	61.9749	64.5242	23.7237	55.2304	21.2853
			100	86.6898	100	100	0	13.3429	55.5887	0	63.1428	65.6138	6.64211	54.7235	21.1724
			100	86.6898	100	100	100	13.3429	55.5887	0	63.1428	65.6138	6.64211	54.7235	21.1724
			100	100	100	100	0	13.3429	55.5887	0	63.1428	65.6138	6.64211	54.7235	21.1724
			100	100	100	100	100	13.3429	55.5887	0	63.1428	65.6138	6.64211	54.7235	21.1724
			100	86.6898	100	0	0	13.3429	55.5887	0	63.1428	65.6138	0	56.1155	19.9399
			100	86.6898	100	0	100	13.3429	55.5887	0	63.1428	65.6138	0	56.1155	19.9399
			100	100	100	0	0	13.3429	55.5887	0	63.1428	65.6138	0	56.1155	19.9399
			100	100	100	0	100	13.3429	55.5887	0	63.1428	65.6138	0	56.1155	19.9399
			100	86.6898	0	0	0	80.5084	100	0	63.162	65.6317	21.315	56.8331	19.2952
			100	86.6898	0	0	100	80.5084	100	0	63.162	65.6317	21.315	56.8331	19.2952
			100	100	0	0	0	80.5084	100	0	63.162	65.6317	21.315	56.8331	19.2952
			100	100	0	0	100	80.5084	100	0	63.162	65.6317	21.315	56.8331	19.2952
			100	86.6898	0	0	0	0	42.4139	0	60.1255	62.7987	0	58.4918	19.2873
			100	86.6898	0	0	100	0	42.4139	0	60.1255	62.7987	0	58.4918	19.2873
			100	86.6898	0	100	0	0	42.4139	0	60.1255	62.7987	0	58.4918	19.2873
			100	86.6898	0	100	100	0	42.4139	0	60.1255	62.7987	0	58.4918	19.2873
			100	86.6898	0	100	0	13.3429	55.5887	0	63.1428	65.6138	6.64211	59.8903	16.5975
			100	86.6898	0	100	100	13.3429	55.5887	0	63.1428	65.6138	6.64211	59.8903	16.5975
			100	100	0	100	0	13.3429	55.5887	0	63.1428	65.6138	6.64211	59.8903	16.5975
			100	100	0	100	100	13.3429	55.5887	0	63.1428	65.6138	6.64211	59.8903	16.5975
			100	86.6898	100	0	0	0	50.9344	0	66.0253	68.3031	0	58.7814	16.1928
			100	86.6898	100	0	100	0	50.9344	0	66.0253	68.3031	0	58.7814	16.1928
			100	86.6898	100	100	0	0	50.9344	0	66.0253	68.3031	0	58.7814	16.1928
			100	86.6898	100	100	100	0	50.9344	0	66.0253	68.3031	0	58.7814	16.1928
			100	100	100	0	0	0	50.9344	0	66.0253	68.3031	0	58.7814	16.1928
			100	100	100	0	100	0	50.9344	0	66.0253	68.3031	0	58.7814	16.1928
			100	100	100	100	0	0	50.9344	0	66.0253	68.3031	0	58.7814	16.1928
			100	100	100	100	100	0	50.9344	0	66.0253	68.3031	0	58.7814	16.1928
			100	86.6898	0	0	0	13.3429	55.5887	0	63.1428	65.6138	0	61.2823	15.365
			100	86.6898	0	0	100	13.3429	55.5887	0	63.1428	65.6138	0	61.2823	15.365
			100	100	0	0	0	13.3429	55.5887	0	63.1428	65.6138	0	61.2823	15.365
			100	100	0	0	100	13.3429	55.5887	0	63.1428	65.6138	0	61.2823	15.365
			100	86.6898	100	0	0	0	55.5887	0	69.2481	71.3098	0	61.7619	12.0035
			100	86.6898	100	0	100	0	55.5887	0	69.2481	71.3098	0	61.7619	12.0035
			100	86.6898	100	100	0	0	55.5887	0	69.2481	71.3098	0	61.7619	12.0035
			100	86.6898	100	100	100	0	55.5887	0	69.2481	71.3098	0	61.7619	12.0035
			100	100	100	0	0	0	55.5887	0	69.2481	71.3098	0	61.7619	12.0035
			100	100	100	0	100	0	55.5887	0	69.2481	71.3098	0	61.7619	12.0035
			100	100	100	100	0	0	55.5887	0	69.2481	71.3098	0	61.7619	12.0035
			100	100	100	100	100	0	55.5887	0	69.2481	71.3098	0	61.7619	12.0035
			100	86.6898	0	0	0	0	55.5887	0	69.2481	71.3098	0	66.9288	7.42863
			100	86.6898	0	0	100	0	55.5887	0	69.2481	71.3098	0	66.9288	7.42863
			100	86.6898	0	100	0	0	55.5887	0	69.2481	71.3098	0	66.9288	7.42863
			100	86.6898	0	100	100	0	55.5887	0	69.2481	71.3098	0	66.9288	7.42863
			100	100	0	0	0	0	55.5887	0	69.2481	71.3098	0	66.9288	7.42863
			100	100	0	0	100	0	55.5887	0	69.2481	71.3098	0	66.9288	7.42863
			100	100	0	100	0	0	55.5887	0	69.2481	71.3098	0	66.9288	7.42863
			100	100	0	100	100	0	55.5887	0	69.2481	71.3098	0	66.9288	7.42863
			100	86.6898	100	100	100	44.4617	95.3457	0	76.433	78.013	20.4154	64.1283	6.45202
			100	86.6898	100	100	100	41.8673	95.3457	0	77.6201	79.1205	18.0067	65.731	4.46193
			100	100	100	100	100	41.8673	95.3457	0	77.6201	79.1205	18.0067	65.731	4.46193
			100	86.6898	100	0	100	44.4617	95.3457	0	76.433	78.013	0	68.4068	2.66371
			100	86.6898	100	100	100	44.4617	100	0	79.6558	81.0197	18.6455	67.4798	1.93427
			100	86.6898	100	0	100	41.8673	95.3457	0	77.6201	79.1205	0	69.5047	1.12059
			100	100	100	0	100	41.8673	95.3457	0	77.6201	79.1205	0	69.5047	1.12059
			0	0	0	0	0	0	0	0	0	0	0	0	0
			0	100	0	0	0	0	100	0	100	100	0	100	0
			0	100	0	0	0	13.3429	100	0	93.8947	94.304	0	94.3536	0
			0	100	0	0	0	32.8345	100	0	84.976	85.9832	0	86.1052	0
			0	100	0	0	100	0	100	0	100	100	0	100	0
			0	100	0	0	100	13.3429	100	0	93.8947	94.304	0	94.3536	0
			0	100	0	0	100	32.8345	100	0	84.976	85.9832	0	86.1052	0
			0	100	0	100	0	0	100	0	100	100	0	100	0
			0	100	0	100	0	13.3429	100	0	93.8947	94.304	0	94.3536	0
			0	100	0	100	0	32.8345	100	0	84.976	85.9832	7.85027	84.46	0
			0	100	0	100	100	0	100	0	100	100	0	100	0
			0	100	0	100	100	13.3429	100	0	93.8947	94.304	0	94.3536	0
			0	100	0	100	100	32.8345	100	0	84.976	85.9832	7.85027	84.46	0
			0	100	100	0	0	0	95.3457	0	96.7772	96.9933	0	91.8526	0
			0	100	100	0	0	13.3429	95.3457	0	90.6719	91.2973	0	86.2062	0
			0	100	100	0	0	32.8345	95.3457	0	81.7533	82.9765	0	77.9578	0
			0	100	100	0	100	0	95.3457	0	96.7772	96.9933	0	91.8526	0
			0	100	100	0	100	13.3429	95.3457	0	90.6719	91.2973	0	86.2062	0
			0	100	100	0	100	32.8345	95.3457	0	81.7533	82.9765	0	77.9578	0
			0	100	100	100	0	0	95.3457	0	96.7772	96.9933	0	91.8526	0
			0	100	100	100	0	13.3429	95.3457	0	90.6719	91.2973	0	86.2062	0
			0	100	100	100	0	32.8345	95.3457	0	81.7533	82.9765	9.62019	75.9417	0
			0	100	100	100	100	0	95.3457	0	96.7772	96.9933	0	91.8526	0
			0	100	100	100	100	13.3429	95.3457	0	90.6719	91.2973	0	86.2062	0
			0	100	100	100	100	32.8345	95.3457	0	81.7533	82.9765	9.62019	75.9417	0
			0	100	100	0	0	0	100	0	100	100	0	94.8332	0
			0	100	100	0	0	13.3429	100	0	93.8947	94.304	0	89.1867	0
			0	100	100	0	0	32.8345	100	0	84.976	85.9832	0	80.9384	0
			0	100	100	0	100	0	100	0	100	100	0	94.8332	0
			0	100	100	0	100	13.3429	100	0	93.8947	94.304	0	89.1867	0
			0	100	100	0	100	32.8345	100	0	84.976	85.9832	0	80.9384	0
			0	100	100	100	0	0	100	0	100	100	0	94.8332	0
			0	100	100	100	0	13.3429	100	0	93.8947	94.304	0	89.1867	0
			0	100	100	100	0	32.8345	100	0	84.976	85.9832	7.85027	79.2932	0
			0	100	100	100	100	0	100	0	100	100	0	94.8332	0
			0	100	100	100	100	13.3429	100	0	93.8947	94.304	0	89.1867	0
			0	100	100	100	100	32.8345	100	0	84.976	85.9832	7.85027	79.2932	0
			100	86.6898	0	0	0	0	100	0	100	100	0	95.3693	0
			100	86.6898	0	0	0	13.3429	100	0	93.8947	94.304	0	89.7229	0
			100	86.6898	0	0	0	32.8345	100	0	84.976	85.9832	0	81.4746	0
			100	86.6898	0	0	100	0	100	0	100	100	0	95.3693	0
			100	86.6898	0	0	100	13.3429	100	0	93.8947	94.304	0	89.7229	0
			100	86.6898	0	0	100	32.8345	100	0	84.976	85.9832	0	81.4746	0
			100	86.6898	0	0	100	41.8673	100	0	80.8429	82.1272	0	77.6521	0
			100	86.6898	0	0	100	44.4617	100	0	79.6558	81.0197	0	76.5542	0
			100	86.6898	0	100	0	0	100	0	100	100	0	95.3693	0
			100	86.6898	0	100	0	13.3429	100	0	93.8947	94.304	0	89.7229	0
			100	86.6898	0	100	0	32.8345	100	0	84.976	85.9832	7.85027	79.8294	0
			100	86.6898	0	100	100	0	100	0	100	100	0	95.3693	0
			100	86.6898	0	100	100	13.3429	100	0	93.8947	94.304	0	89.7229	0
			100	86.6898	0	100	100	32.8345	100	0	84.976	85.9832	7.85027	79.8294	0
			100	86.6898	0	100	100	41.8673	100	0	80.8429	82.1272	16.2368	74.2493	0
			100	86.6898	0	100	100	44.4617	100	0	79.6558	81.0197	18.6455	72.6466	0
			100	86.6898	100	0	0	0	95.3457	0	96.7772	96.9933	0	87.222	0
			100	86.6898	100	0	0	13.3429	95.3457	0	90.6719	91.2973	0	81.5755	0
			100	86.6898	100	0	0	32.8345	95.3457	0	81.7533	82.9765	0	73.3272	0
			100	86.6898	100	0	100	0	95.3457	0	96.7772	96.9933	0	87.222	0
			100	86.6898	100	0	100	13.3429	95.3457	0	90.6719	91.2973	0	81.5755	0
			100	86.6898	100	0	100	32.8345	95.3457	0	81.7533	82.9765	0	73.3272	0
			100	86.6898	100	100	0	0	95.3457	0	96.7772	96.9933	0	87.222	0
			100	86.6898	100	100	0	13.3429	95.3457	0	90.6719	91.2973	0	81.5755	0
			100	86.6898	100	100	0	32.8345	95.3457	0	81.7533	82.9765	9.62019	71.3111	0
			100	86.6898	100	100	100	0	95.3457	0	96.7772	96.9933	0	87.222	0
			100	86.6898	100	100	100	13.3429	95.3457	0	90.6719	91.2973	0	81.5755	0
			100	86.6898	100	100	100	32.8345	95.3457	0	81.7533	82.9765	9.62019	71.3111	0
			100	86.6898	100	0	0	0	100	0	100	100	0	90.2025	0
			100	86.6898	100	0	0	13.3429	100	0	93.8947	94.304	0	84.5561	0
			100	86.6898	100	0	0	32.8345	100	0	84.976	85.9832	0	76.3077	0
			100	86.6898	100	0	100	0	100	0	100	100	0	90.2025	0
			100	86.6898	100	0	100	13.3429	100	0	93.8947	94.304	0	84.5561	0
			100	86.6898	100	0	100	32.8345	100	0	84.976	85.9832	0	76.3077	0
			100	86.6898	100	0	100	41.8673	100	0	80.8429	82.1272	0	72.4852	0
			100	86.6898	100	0	100	44.4617	100	0	79.6558	81.0197	0	71.3874	0
			100	86.6898	100	100	0	0	100	0	100	100	0	90.2025	0
			100	86.6898	100	100	0	13.3429	100	0	93.8947	94.304	0	84.5561	0
			100	86.6898	100	100	0	32.8345	100	0	84.976	85.9832	7.85027	74.6625	0
			100	86.6898	100	100	100	0	100	0	100	100	0	90.2025	0
			100	86.6898	100	100	100	13.3429	100	0	93.8947	94.304	0	84.5561	0
			100	86.6898	100	100	100	32.8345	100	0	84.976	85.9832	7.85027	74.6625	0
			100	86.6898	100	100	100	41.8673	100	0	80.8429	82.1272	16.2368	69.0825	0
			100	100	0	0	0	0	100	0	100	100	0	95.3693	0
			100	100	0	0	0	13.3429	100	0	93.8947	94.304	0	89.7229	0
			100	100	0	0	0	32.8345	100	0	84.976	85.9832	0	81.4746	0
			100	100	0	0	100	0	100	0	100	100	0	95.3693	0
			100	100	0	0	100	13.3429	100	0	93.8947	94.304	0	89.7229	0
			100	100	0	0	100	32.8345	100	0	84.976	85.9832	0	81.4746	0
			100	100	0	0	100	41.8673	100	0	80.8429	82.1272	0	77.6521	0
			100	100	0	100	0	0	100	0	100	100	0	95.3693	0
			100	100	0	100	0	13.3429	100	0	93.8947	94.304	0	89.7229	0
			100	100	0	100	0	32.8345	100	0	84.976	85.9832	7.85027	79.8294	0
			100	100	0	100	100	0	100	0	100	100	0	95.3693	0
			100	100	0	100	100	13.3429	100	0	93.8947	94.304	0	89.7229	0
			100	100	0	100	100	32.8345	100	0	84.976	85.9832	7.85027	79.8294	0
			100	100	0	100	100	41.8673	100	0	80.8429	82.1272	16.2368	74.2493	0
			100	100	100	0	0	0	95.3457	0	96.7772	96.9933	0	87.222	0
			100	100	100	0	0	13.3429	95.3457	0	90.6719	91.2973	0	81.5755	0
			100	100	100	0	0	32.8345	95.3457	0	81.7533	82.9765	0	73.3272	0
			100	100	100	0	100	0	95.3457	0	96.7772	96.9933	0	87.222	0
			100	100	100	0	100	13.3429	95.3457	0	90.6719	91.2973	0	81.5755	0
			100	100	100	0	100	32.8345	95.3457	0	81.7533	82.9765	0	73.3272	0
			100	100	100	100	0	0	95.3457	0	96.7772	96.9933	0	87.222	0
			100	100	100	100	0	13.3429	95.3457	0	90.6719	91.2973	0	81.5755	0
			100	100	100	100	0	32.8345	95.3457	0	81.7533	82.9765	9.62019	71.3111	0
			100	100	100	100	100	0	95.3457	0	96.7772	96.9933	0	87.222	0
			100	100	100	100	100	13.3429	95.3457	0	90.6719	91.2973	0	81.5755	0
			100	100	100	100	100	32.8345	95.3457	0	81.7533	82.9765	9.62019	71.3111	0
			100	100	100	0	0	0	100	0	100	100	0	90.2025	0
			100	100	100	0	0	13.3429	100	0	93.8947	94.304	0	84.5561	0
			100	100	100	0	0	32.8345	100	0	84.976	85.9832	0	76.3077	0
			100	100	100	0	100	0	100	0	100	100	0	90.2025	0
			100	100	100	0	100	13.3429	100	0	93.8947	94.304	0	84.5561	0
			100	100	100	0	100	32.8345	100	0	84.976	85.9832	0	76.3077	0
			100	100	100	0	100	41.8673	100	0	80.8429	82.1272	0	72.4852	0
			100	100	100	100	0	0	100	0	100	100	0	90.2025	0
			100	100	100	100	0	13.3429	100	0	93.8947	94.304	0	84.5561	0
			100	100	100	100	0	32.8345	100	0	84.976	85.9832	7.85027	74.6625	0
			100	100	100	100	100	0	100	0	100	100	0	90.2025	0
			100	100	100	100	100	13.3429	100	0	93.8947	94.304	0	84.5561	0
			100	100	100	100	100	32.8345	100	0	84.976	85.9832	7.85027	74.6625	0
			100	100	100	100	100	41.8673	100	0	80.8429	82.1272	16.2368	69.0825	0

## Sheet: SD11_b
			AgRP	NOSGABAergic	POMC	MCH	OXT	Ntsn	LHGal	OX	NTSCA	NTSGLP1	VTA	NAc	FoodTake
			100	0	0	0	0	0	0	100	0	9.86169	87.8565	0	100
			100	0	0	0	0	0	100	100	0	9.86169	87.8565	0	100
			100	0	0	0	0	100	0	100	0	9.86169	100	0	100
			100	0	0	0	0	100	100	100	0	9.86169	100	0	100
			100	0	0	0	1.75015	0	0	100	0	9.86169	87.8565	0	100
			100	0	0	0	1.75015	0	100	100	0	9.86169	87.8565	0	100
			100	0	0	0	1.75015	100	0	100	0	9.86169	100	0	100
			100	0	0	0	1.75015	100	100	100	0	9.86169	100	0	100
			100	0	0	100	0	0	0	100	0	9.86169	87.8565	0	100
			100	0	0	100	0	0	100	100	0	9.86169	87.8565	0	100
			100	0	0	100	0	100	0	100	0	9.86169	100	0	100
			100	0	0	100	0	100	100	100	0	9.86169	100	0	100
			100	0	0	100	1.75015	0	0	100	0	9.86169	87.8565	0	100
			100	0	0	100	1.75015	0	100	100	0	9.86169	87.8565	0	100
			100	0	0	100	1.75015	100	0	100	0	9.86169	100	0	100
			100	0	0	100	1.75015	100	100	100	0	9.86169	100	0	100
			100	0	88.6397	0	0	0	0	86.9093	0	9.86169	79.1468	0	100
			100	0	88.6397	0	0	0	0	88.3965	0	9.86169	80.1362	0	100
			100	0	88.6397	0	0	0	0	100	0	9.86169	87.8565	0	100
			100	0	88.6397	0	0	0	100	86.9093	0	9.86169	79.1468	0	100
			100	0	88.6397	0	0	0	100	88.3965	0	9.86169	80.1362	0	100
			100	0	88.6397	0	0	0	100	100	0	9.86169	87.8565	0	100
			100	0	88.6397	0	0	100	0	86.9093	0	9.86169	91.2903	0	100
			100	0	88.6397	0	0	100	0	88.3965	0	9.86169	92.2798	0	100
			100	0	88.6397	0	0	100	0	100	0	9.86169	100	0	100
			100	0	88.6397	0	0	100	100	86.9093	0	9.86169	91.2903	0	100
			100	0	88.6397	0	0	100	100	88.3965	0	9.86169	92.2798	0	100
			100	0	88.6397	0	0	100	100	100	0	9.86169	100	0	100
			100	0	88.6397	0	1.75015	0	0	86.9093	0	9.86169	79.1468	0	100
			100	0	88.6397	0	1.75015	0	0	88.3965	0	9.86169	80.1362	0	100
			100	0	88.6397	0	1.75015	0	0	100	0	9.86169	87.8565	0	100
			100	0	88.6397	0	1.75015	0	100	86.9093	0	9.86169	79.1468	0	100
			100	0	88.6397	0	1.75015	0	100	88.3965	0	9.86169	80.1362	0	100
			100	0	88.6397	0	1.75015	0	100	100	0	9.86169	87.8565	0	100
			100	0	88.6397	0	1.75015	100	0	86.9093	0	9.86169	91.2903	0	100
			100	0	88.6397	0	1.75015	100	0	88.3965	0	9.86169	92.2798	0	100
			100	0	88.6397	0	1.75015	100	0	100	0	9.86169	100	0	100
			100	0	88.6397	0	1.75015	100	100	86.9093	0	9.86169	91.2903	0	100
			100	0	88.6397	0	1.75015	100	100	88.3965	0	9.86169	92.2798	0	100
			100	0	88.6397	0	1.75015	100	100	100	0	9.86169	100	0	100
			100	0	88.6397	100	0	0	0	86.9093	0	9.86169	79.1468	0	100
			100	0	88.6397	100	0	0	0	88.3965	0	9.86169	80.1362	0	100
			100	0	88.6397	100	0	0	0	100	0	9.86169	87.8565	0	100
			100	0	88.6397	100	0	0	100	86.9093	0	9.86169	79.1468	0	100
			100	0	88.6397	100	0	0	100	88.3965	0	9.86169	80.1362	0	100
			100	0	88.6397	100	0	0	100	100	0	9.86169	87.8565	0	100
			100	0	88.6397	100	0	100	0	86.9093	0	9.86169	91.2903	0	100
			100	0	88.6397	100	0	100	0	88.3965	0	9.86169	92.2798	0	100
			100	0	88.6397	100	0	100	0	100	0	9.86169	100	0	100
			100	0	88.6397	100	0	100	100	86.9093	0	9.86169	91.2903	0	100
			100	0	88.6397	100	0	100	100	88.3965	0	9.86169	92.2798	0	100
			100	0	88.6397	100	0	100	100	100	0	9.86169	100	0	100
			100	0	88.6397	100	1.75015	0	0	86.9093	0	9.86169	79.1468	0	100
			100	0	88.6397	100	1.75015	0	0	88.3965	0	9.86169	80.1362	0	100
			100	0	88.6397	100	1.75015	0	0	100	0	9.86169	87.8565	0	100
			100	0	88.6397	100	1.75015	0	100	86.9093	0	9.86169	79.1468	0	100
			100	0	88.6397	100	1.75015	0	100	88.3965	0	9.86169	80.1362	0	100
			100	0	88.6397	100	1.75015	0	100	100	0	9.86169	87.8565	0	100
			100	0	88.6397	100	1.75015	100	0	86.9093	0	9.86169	91.2903	0	100
			100	0	88.6397	100	1.75015	100	0	88.3965	0	9.86169	92.2798	0	100
			100	0	88.6397	100	1.75015	100	0	100	0	9.86169	100	0	100
			100	0	88.6397	100	1.75015	100	100	86.9093	0	9.86169	91.2903	0	100
			100	0	88.6397	100	1.75015	100	100	88.3965	0	9.86169	92.2798	0	100
			100	0	88.6397	100	1.75015	100	100	100	0	9.86169	100	0	100
			100	0	100	0	0	0	0	86.9093	0	9.86169	79.1468	0	100
			100	0	100	0	0	0	100	86.9093	0	9.86169	79.1468	0	100
			100	0	100	0	0	100	0	86.9093	0	9.86169	91.2903	0	100
			100	0	100	0	0	100	100	86.9093	0	9.86169	91.2903	0	100
			100	0	100	0	1.75015	0	0	86.9093	0	9.86169	79.1468	0	100
			100	0	100	0	1.75015	0	100	86.9093	0	9.86169	79.1468	0	100
			100	0	100	0	1.75015	100	0	86.9093	0	9.86169	91.2903	0	100
			100	0	100	0	1.75015	100	100	86.9093	0	9.86169	91.2903	0	100
			100	0	100	100	0	0	0	86.9093	0	9.86169	79.1468	0	100
			100	0	100	100	0	0	100	86.9093	0	9.86169	79.1468	0	100
			100	0	100	100	0	100	0	86.9093	0	9.86169	91.2903	0	100
			100	0	100	100	0	100	100	86.9093	0	9.86169	91.2903	0	100
			100	0	100	100	1.75015	0	0	86.9093	0	9.86169	79.1468	0	100
			100	0	100	100	1.75015	0	100	86.9093	0	9.86169	79.1468	0	100
			100	0	100	100	1.75015	100	0	86.9093	0	9.86169	91.2903	0	100
			100	0	100	100	1.75015	100	100	86.9093	0	9.86169	91.2903	0	100
			100	0	0	0	0	0	100	52.951	8.90294	17.8866	52.002	0	96.1988
			100	0	0	0	0	100	100	52.951	8.90294	17.8866	64.1455	0	96.1988
			100	0	0	100	0	0	100	52.951	8.90294	17.8866	52.002	0	96.1988
			100	0	0	100	0	100	100	52.951	8.90294	17.8866	64.1455	0	96.1988
			100	0	88.6397	0	0	0	100	52.951	8.90294	17.8866	52.002	0	96.1988
			100	0	88.6397	0	0	100	100	52.951	8.90294	17.8866	64.1455	0	96.1988
			100	0	88.6397	100	0	0	100	52.951	8.90294	17.8866	52.002	0	96.1988
			100	0	88.6397	100	0	100	100	52.951	8.90294	17.8866	64.1455	0	96.1988
			100	0	0	0	1.75015	100	100	52.951	10.2582	19.1082	63.4528	0	95.6202
			100	0	0	100	1.75015	0	100	52.951	10.2582	19.1082	51.3092	0	95.6202
			100	0	0	100	1.75015	100	100	52.951	10.2582	19.1082	63.4528	0	95.6202
			100	0	88.6397	0	1.75015	100	100	52.951	10.2582	19.1082	63.4528	0	95.6202
			100	0	88.6397	100	1.75015	0	100	52.951	10.2582	19.1082	51.3092	0	95.6202
			100	0	88.6397	100	1.75015	100	100	52.951	10.2582	19.1082	63.4528	0	95.6202
			100	0	0	0	1.75015	0	100	52.951	10.2582	19.1082	51.3092	0.843086	95.0382
			100	0	88.6397	0	1.75015	0	100	52.951	10.2582	19.1082	51.3092	0.843086	95.0382
			100	0	88.6397	100	0	0	100	41.3475	11.8967	20.5852	42.7513	0	94.9206
			100	0	88.6397	100	0	100	100	41.3475	11.8967	20.5852	54.8949	0	94.9206
			100	0	88.6397	100	0	0	100	39.8604	12.2804	20.9311	41.5658	0	94.7568
			100	0	88.6397	100	0	100	100	39.8604	12.2804	20.9311	53.7093	0	94.7568
			100	0	100	100	0	0	100	39.8604	12.2804	20.9311	41.5658	0	94.7568
			100	0	100	100	0	100	100	39.8604	12.2804	20.9311	53.7093	0	94.7568
			100	0	88.6397	100	1.75015	0	100	41.3475	13.252	21.8068	42.0585	0	94.3419
			100	0	88.6397	100	1.75015	100	100	41.3475	13.252	21.8068	54.2021	0	94.3419
			100	0	88.6397	100	1.75015	0	100	39.8604	13.6357	22.1527	40.873	0	94.1781
			100	0	88.6397	100	1.75015	100	100	39.8604	13.6357	22.1527	53.0165	0	94.1781
			100	0	100	100	1.75015	0	100	39.8604	13.6357	22.1527	40.873	0	94.1781
			100	0	100	100	1.75015	100	100	39.8604	13.6357	22.1527	53.0165	0	94.1781
			100	0	88.6397	0	0	100	100	41.3475	11.8967	20.5852	54.8949	1.61962	93.8025
			100	0	88.6397	0	0	100	100	39.8604	12.2804	20.9311	53.7093	2.19592	93.2409
			100	0	100	0	0	100	100	39.8604	12.2804	20.9311	53.7093	2.19592	93.2409
			100	0	0	100	0	100	0	23.4865	16.505	24.739	40.6556	0	92.953
			100	0	0	100	0	100	100	23.4865	16.505	24.739	40.6556	0	92.953
			100	0	88.6397	100	0	100	0	23.4865	16.505	24.739	40.6556	0	92.953
			100	0	88.6397	100	0	100	100	23.4865	16.505	24.739	40.6556	0	92.953
			100	0	100	100	0	100	0	23.4865	16.505	24.739	40.6556	0	92.953
			100	0	100	100	0	100	100	23.4865	16.505	24.739	40.6556	0	92.953
			100	0	88.6397	0	1.75015	100	100	41.3475	13.252	21.8068	54.2021	2.97446	92.2887
			100	0	88.6397	0	0	0	100	41.3475	11.8967	20.5852	42.7513	3.98489	92.1698
			100	0	0	100	1.75015	100	0	23.4865	17.8602	25.9606	39.9628	0.378782	92.1129
			100	0	0	100	1.75015	100	100	23.4865	17.8602	25.9606	39.9628	0.378782	92.1129
			100	0	88.6397	100	1.75015	100	0	23.4865	17.8602	25.9606	39.9628	0.378782	92.1129
			100	0	88.6397	100	1.75015	100	100	23.4865	17.8602	25.9606	39.9628	0.378782	92.1129
			100	0	100	100	1.75015	100	0	23.4865	17.8602	25.9606	39.9628	0.378782	92.1129
			100	0	100	100	1.75015	100	100	23.4865	17.8602	25.9606	39.9628	0.378782	92.1129
			100	0	0	100	0	0	0	23.4865	16.505	24.739	28.5121	1.38922	91.994
			100	0	0	100	0	0	100	23.4865	16.505	24.739	28.5121	1.38922	91.994
			100	0	88.6397	100	0	0	0	23.4865	16.505	24.739	28.5121	1.38922	91.994
			100	0	88.6397	100	0	0	100	23.4865	16.505	24.739	28.5121	1.38922	91.994
			100	0	100	100	0	0	0	23.4865	16.505	24.739	28.5121	1.38922	91.994
			100	0	100	100	0	0	100	23.4865	16.505	24.739	28.5121	1.38922	91.994
			100	0	88.6397	0	1.75015	100	100	39.8604	13.6357	22.1527	53.0165	3.55076	91.727
			100	0	100	0	1.75015	100	100	39.8604	13.6357	22.1527	53.0165	3.55076	91.727
			100	0	88.6397	0	0	0	100	39.8604	12.2804	20.9311	41.5658	4.56119	91.6081
			100	0	100	0	0	0	100	39.8604	12.2804	20.9311	41.5658	4.56119	91.6081
			100	0	88.6397	0	1.75015	0	100	41.3475	13.252	21.8068	42.0585	5.33973	90.6559
			100	0	0	100	1.75015	0	0	23.4865	17.8602	25.9606	27.8193	2.74405	90.4802
			100	0	0	100	1.75015	0	100	23.4865	17.8602	25.9606	27.8193	2.74405	90.4802
			100	0	88.6397	100	1.75015	0	0	23.4865	17.8602	25.9606	27.8193	2.74405	90.4802
			100	0	88.6397	100	1.75015	0	100	23.4865	17.8602	25.9606	27.8193	2.74405	90.4802
			100	0	100	100	1.75015	0	0	23.4865	17.8602	25.9606	27.8193	2.74405	90.4802
			100	0	100	100	1.75015	0	100	23.4865	17.8602	25.9606	27.8193	2.74405	90.4802
			100	0	88.6397	0	1.75015	0	100	39.8604	13.6357	22.1527	40.873	5.91603	90.0943
			100	0	100	0	1.75015	0	100	39.8604	13.6357	22.1527	40.873	5.91603	90.0943
			100	0	88.6397	100	0	100	0	10.3959	19.8825	27.7834	30.2194	4.09689	88.6829
			100	0	88.6397	100	0	100	100	10.3959	19.8825	27.7834	30.2194	4.09689	88.6829
			100	0	100	100	0	100	0	10.3959	19.8825	27.7834	30.2194	4.09689	88.6829
			100	0	100	100	0	100	100	10.3959	19.8825	27.7834	30.2194	4.09689	88.6829
			0	0	0	100	0	100	0	23.4865	16.505	24.739	40.6556	7.40721	87.8398
			0	0	0	100	0	100	100	23.4865	16.505	24.739	40.6556	7.40721	87.8398
			0	0	100	100	0	100	0	23.4865	16.505	24.739	40.6556	7.40721	87.8398
			0	0	100	100	0	100	100	23.4865	16.505	24.739	40.6556	7.40721	87.8398
			100	0	88.6397	100	1.75015	100	0	10.3959	21.2377	29.005	29.5266	5.45173	87.169
			100	0	88.6397	100	1.75015	100	100	10.3959	21.2377	29.005	29.5266	5.45173	87.169
			100	0	100	100	1.75015	100	0	10.3959	21.2377	29.005	29.5266	5.45173	87.169
			100	0	100	100	1.75015	100	100	10.3959	21.2377	29.005	29.5266	5.45173	87.169
			100	0	0	0	0	100	0	23.4865	16.505	24.739	40.6556	8.54116	87.057
			100	0	0	0	0	100	100	23.4865	16.505	24.739	40.6556	8.54116	87.057
			100	0	88.6397	0	0	100	0	23.4865	16.505	24.739	40.6556	8.54116	87.057
			100	0	88.6397	0	0	100	100	23.4865	16.505	24.739	40.6556	8.54116	87.057
			100	0	100	0	0	100	0	23.4865	16.505	24.739	40.6556	8.54116	87.057
			100	0	100	0	0	100	100	23.4865	16.505	24.739	40.6556	8.54116	87.057
			100	0	88.6397	100	0	0	0	10.3959	19.8825	27.7834	18.0758	6.46216	87.0501
			100	0	88.6397	100	0	0	100	10.3959	19.8825	27.7834	18.0758	6.46216	87.0501
			100	0	100	100	0	0	0	10.3959	19.8825	27.7834	18.0758	6.46216	87.0501
			100	0	100	100	0	0	100	10.3959	19.8825	27.7834	18.0758	6.46216	87.0501
			0	0	0	100	1.75015	100	0	23.4865	17.8602	25.9606	39.9628	8.76204	86.3259
			0	0	0	100	1.75015	100	100	23.4865	17.8602	25.9606	39.9628	8.76204	86.3259
			0	0	100	100	1.75015	100	0	23.4865	17.8602	25.9606	39.9628	8.76204	86.3259
			0	0	100	100	1.75015	100	100	23.4865	17.8602	25.9606	39.9628	8.76204	86.3259
			0	0	0	100	0	0	0	23.4865	16.505	24.739	28.5121	9.77248	86.207
			0	0	0	100	0	0	100	23.4865	16.505	24.739	28.5121	9.77248	86.207
			0	0	100	100	0	0	0	23.4865	16.505	24.739	28.5121	9.77248	86.207
			0	0	100	100	0	0	100	23.4865	16.505	24.739	28.5121	9.77248	86.207
			100	0	88.6397	100	42.5655	100	0	100	29.7246	36.655	84.8047	2.3242	85.7044
			100	0	88.6397	100	42.5655	100	100	100	29.7246	36.655	84.8047	2.3242	85.7044
			100	0	0	0	1.75015	100	0	23.4865	17.8602	25.9606	39.9628	9.89599	85.5431
			100	0	0	0	1.75015	100	100	23.4865	17.8602	25.9606	39.9628	9.89599	85.5431
			100	0	88.6397	0	1.75015	100	0	23.4865	17.8602	25.9606	39.9628	9.89599	85.5431
			100	0	88.6397	0	1.75015	100	100	23.4865	17.8602	25.9606	39.9628	9.89599	85.5431
			100	0	100	0	1.75015	100	0	23.4865	17.8602	25.9606	39.9628	9.89599	85.5431
			100	0	100	0	1.75015	100	100	23.4865	17.8602	25.9606	39.9628	9.89599	85.5431
			100	0	88.6397	100	1.75015	0	0	10.3959	21.2377	29.005	17.383	7.817	85.5362
			100	0	88.6397	100	1.75015	0	100	10.3959	21.2377	29.005	17.383	7.817	85.5362
			100	0	100	100	1.75015	0	0	10.3959	21.2377	29.005	17.383	7.817	85.5362
			100	0	100	100	1.75015	0	100	10.3959	21.2377	29.005	17.383	7.817	85.5362
			100	0	0	0	0	0	0	23.4865	16.505	24.739	28.5121	10.9064	85.4243
			100	0	0	0	0	0	100	23.4865	16.505	24.739	28.5121	10.9064	85.4243
			100	0	88.6397	0	0	0	0	23.4865	16.505	24.739	28.5121	10.9064	85.4243
			100	0	88.6397	0	0	0	100	23.4865	16.505	24.739	28.5121	10.9064	85.4243
			100	0	100	0	0	0	0	23.4865	16.505	24.739	28.5121	10.9064	85.4243
			100	0	100	0	0	0	100	23.4865	16.505	24.739	28.5121	10.9064	85.4243
			100	0	0	100	0	100	0	0	22.5647	30.2012	21.9315	8.12552	84.7567
			100	0	0	100	0	100	100	0	22.5647	30.2012	21.9315	8.12552	84.7567
			100	0	88.6397	100	0	100	0	0	22.5647	30.2012	21.9315	8.12552	84.7567
			100	0	88.6397	100	0	100	100	0	22.5647	30.2012	21.9315	8.12552	84.7567
			100	0	100	100	0	100	0	0	22.5647	30.2012	21.9315	8.12552	84.7567
			100	0	100	100	0	100	100	0	22.5647	30.2012	21.9315	8.12552	84.7567
			0	0	0	100	1.75015	0	0	23.4865	17.8602	25.9606	27.8193	11.1273	84.6932
			0	0	0	100	1.75015	0	100	23.4865	17.8602	25.9606	27.8193	11.1273	84.6932
			0	0	100	100	1.75015	0	0	23.4865	17.8602	25.9606	27.8193	11.1273	84.6932
			0	0	100	100	1.75015	0	100	23.4865	17.8602	25.9606	27.8193	11.1273	84.6932
			100	0	88.6397	100	42.5655	0	0	100	29.7246	36.655	72.6612	4.68947	84.0716
			100	0	88.6397	100	42.5655	0	100	100	29.7246	36.655	72.6612	4.68947	84.0716
			100	0	0	0	1.75015	0	0	23.4865	17.8602	25.9606	27.8193	12.2613	83.9104
			100	0	0	0	1.75015	0	100	23.4865	17.8602	25.9606	27.8193	12.2613	83.9104
			100	0	88.6397	0	1.75015	0	0	23.4865	17.8602	25.9606	27.8193	12.2613	83.9104
			100	0	88.6397	0	1.75015	0	100	23.4865	17.8602	25.9606	27.8193	12.2613	83.9104
			100	0	100	0	1.75015	0	0	23.4865	17.8602	25.9606	27.8193	12.2613	83.9104
			100	0	100	0	1.75015	0	100	23.4865	17.8602	25.9606	27.8193	12.2613	83.9104
			100	0	0	100	1.75015	100	0	0	23.92	31.4227	21.2387	9.48036	83.2428
			100	0	0	100	1.75015	100	100	0	23.92	31.4227	21.2387	9.48036	83.2428
			100	0	88.6397	100	1.75015	100	0	0	23.92	31.4227	21.2387	9.48036	83.2428
			100	0	88.6397	100	1.75015	100	100	0	23.92	31.4227	21.2387	9.48036	83.2428
			100	0	100	100	1.75015	100	0	0	23.92	31.4227	21.2387	9.48036	83.2428
			100	0	100	100	1.75015	100	100	0	23.92	31.4227	21.2387	9.48036	83.2428
			100	0	0	100	0	0	0	0	22.5647	30.2012	9.78797	10.4908	83.1239
			100	0	0	100	0	0	100	0	22.5647	30.2012	9.78797	10.4908	83.1239
			100	0	88.6397	100	0	0	0	0	22.5647	30.2012	9.78797	10.4908	83.1239
			100	0	88.6397	100	0	0	100	0	22.5647	30.2012	9.78797	10.4908	83.1239
			100	0	100	100	0	0	0	0	22.5647	30.2012	9.78797	10.4908	83.1239
			100	0	100	100	0	0	100	0	22.5647	30.2012	9.78797	10.4908	83.1239
			0	0	100	100	0	100	0	10.3959	19.8825	27.7834	30.2194	12.4802	82.8959
			0	0	100	100	0	100	100	10.3959	19.8825	27.7834	30.2194	12.4802	82.8959
			100	0	88.6397	100	46.0993	100	0	100	32.461	39.1215	83.4059	5.05979	82.6477
			100	0	88.6397	100	46.0993	100	100	100	32.461	39.1215	83.4059	5.05979	82.6477
			100	0	88.6397	0	0	100	0	10.3959	19.8825	27.7834	30.2194	13.6141	82.1131
			100	0	88.6397	0	0	100	100	10.3959	19.8825	27.7834	30.2194	13.6141	82.1131
			100	0	100	0	0	100	0	10.3959	19.8825	27.7834	30.2194	13.6141	82.1131
			100	0	100	0	0	100	100	10.3959	19.8825	27.7834	30.2194	13.6141	82.1131
			100	0	0	100	1.75015	0	0	0	23.92	31.4227	9.09517	11.8456	81.61
			100	0	0	100	1.75015	0	100	0	23.92	31.4227	9.09517	11.8456	81.61
			100	0	88.6397	100	1.75015	0	0	0	23.92	31.4227	9.09517	11.8456	81.61
			100	0	88.6397	100	1.75015	0	100	0	23.92	31.4227	9.09517	11.8456	81.61
			100	0	100	100	1.75015	0	0	0	23.92	31.4227	9.09517	11.8456	81.61
			100	0	100	100	1.75015	0	100	0	23.92	31.4227	9.09517	11.8456	81.61
			0	0	100	100	1.75015	100	0	10.3959	21.2377	29.005	29.5266	13.835	81.382
			0	0	100	100	1.75015	100	100	10.3959	21.2377	29.005	29.5266	13.835	81.382
			100	0	88.6397	100	42.5655	100	0	88.3965	32.7184	39.3535	75.5541	6.82084	81.3221
			100	0	88.6397	100	42.5655	100	100	88.3965	32.7184	39.3535	75.5541	6.82084	81.3221
			0	0	0	0	0	100	0	23.4865	16.505	24.739	40.6556	16.9244	81.27
			0	0	0	0	0	100	100	23.4865	16.505	24.739	40.6556	16.9244	81.27
			0	0	100	0	0	100	0	23.4865	16.505	24.739	40.6556	16.9244	81.27
			0	0	100	0	0	100	100	23.4865	16.505	24.739	40.6556	16.9244	81.27
			0	0	100	100	0	0	0	10.3959	19.8825	27.7834	18.0758	14.8454	81.2631
			0	0	100	100	0	0	100	10.3959	19.8825	27.7834	18.0758	14.8454	81.2631
			100	0	88.6397	100	46.0993	0	0	100	32.461	39.1215	71.2624	7.42506	81.0149
			100	0	88.6397	100	46.0993	0	100	100	32.461	39.1215	71.2624	7.42506	81.0149
			100	0	88.6397	100	42.5655	100	0	86.9093	33.1021	39.6994	74.3685	7.39714	80.7605
			100	0	88.6397	100	42.5655	100	100	86.9093	33.1021	39.6994	74.3685	7.39714	80.7605
			100	0	88.6397	0	1.75015	100	0	10.3959	21.2377	29.005	29.5266	14.9689	80.5992
			100	0	88.6397	0	1.75015	100	100	10.3959	21.2377	29.005	29.5266	14.9689	80.5992
			100	0	100	0	1.75015	100	0	10.3959	21.2377	29.005	29.5266	14.9689	80.5992
			100	0	100	0	1.75015	100	100	10.3959	21.2377	29.005	29.5266	14.9689	80.5992
			100	0	88.6397	0	0	0	0	10.3959	19.8825	27.7834	18.0758	15.9794	80.4803
			100	0	88.6397	0	0	0	100	10.3959	19.8825	27.7834	18.0758	15.9794	80.4803
			100	0	100	0	0	0	0	10.3959	19.8825	27.7834	18.0758	15.9794	80.4803
			100	0	100	0	0	0	100	10.3959	19.8825	27.7834	18.0758	15.9794	80.4803
			0	0	0	0	1.75015	100	0	23.4865	17.8602	25.9606	39.9628	18.2793	79.7561
			0	0	0	0	1.75015	100	100	23.4865	17.8602	25.9606	39.9628	18.2793	79.7561
			0	0	100	0	1.75015	100	0	23.4865	17.8602	25.9606	39.9628	18.2793	79.7561
			0	0	100	0	1.75015	100	100	23.4865	17.8602	25.9606	39.9628	18.2793	79.7561
			0	0	100	100	1.75015	0	0	10.3959	21.2377	29.005	17.383	16.2003	79.7492
			0	0	100	100	1.75015	0	100	10.3959	21.2377	29.005	17.383	16.2003	79.7492
			100	0	88.6397	100	42.5655	0	0	88.3965	32.7184	39.3535	63.4105	9.18612	79.6893
			100	0	88.6397	100	42.5655	0	100	88.3965	32.7184	39.3535	63.4105	9.18612	79.6893
			0	0	0	0	0	0	0	23.4865	16.505	24.739	28.5121	19.2897	79.6372
			0	0	0	0	0	0	100	23.4865	16.505	24.739	28.5121	19.2897	79.6372
			0	0	100	0	0	0	0	23.4865	16.505	24.739	28.5121	19.2897	79.6372
			0	0	100	0	0	0	100	23.4865	16.505	24.739	28.5121	19.2897	79.6372
			100	0	88.6397	100	42.5655	0	0	86.9093	33.1021	39.6994	62.2249	9.76242	79.1277
			100	0	88.6397	100	42.5655	0	100	86.9093	33.1021	39.6994	62.2249	9.76242	79.1277
			0	0	0	100	0	100	0	0	22.5647	30.2012	21.9315	16.5088	78.9697
			0	0	0	100	0	100	100	0	22.5647	30.2012	21.9315	16.5088	78.9697
			0	0	100	100	0	100	0	0	22.5647	30.2012	21.9315	16.5088	78.9697
			0	0	100	100	0	100	100	0	22.5647	30.2012	21.9315	16.5088	78.9697
			100	0	88.6397	0	1.75015	0	0	10.3959	21.2377	29.005	17.383	17.3342	78.9664
			100	0	88.6397	0	1.75015	0	100	10.3959	21.2377	29.005	17.383	17.3342	78.9664
			100	0	100	0	1.75015	0	0	10.3959	21.2377	29.005	17.383	17.3342	78.9664
			100	0	100	0	1.75015	0	100	10.3959	21.2377	29.005	17.383	17.3342	78.9664
			100	0	88.6397	100	46.0993	100	0	88.3965	35.4548	41.8201	74.1552	9.55644	78.2654
			100	0	88.6397	100	46.0993	100	100	88.3965	35.4548	41.8201	74.1552	9.55644	78.2654
			100	0	0	0	0	100	0	0	22.5647	30.2012	21.9315	17.6427	78.1869
			100	0	0	0	0	100	100	0	22.5647	30.2012	21.9315	17.6427	78.1869
			100	0	88.6397	0	0	100	0	0	22.5647	30.2012	21.9315	17.6427	78.1869
			100	0	88.6397	0	0	100	100	0	22.5647	30.2012	21.9315	17.6427	78.1869
			100	0	100	0	0	100	0	0	22.5647	30.2012	21.9315	17.6427	78.1869
			100	0	100	0	0	100	100	0	22.5647	30.2012	21.9315	17.6427	78.1869
			0	0	0	0	1.75015	0	0	23.4865	17.8602	25.9606	27.8193	20.6445	78.1234
			0	0	0	0	1.75015	0	100	23.4865	17.8602	25.9606	27.8193	20.6445	78.1234
			0	0	100	0	1.75015	0	0	23.4865	17.8602	25.9606	27.8193	20.6445	78.1234
			0	0	100	0	1.75015	0	100	23.4865	17.8602	25.9606	27.8193	20.6445	78.1234
			100	0	88.6397	100	46.0993	100	0	86.9093	35.8385	42.1659	72.9696	10.1327	77.7037
			100	0	88.6397	100	46.0993	100	100	86.9093	35.8385	42.1659	72.9696	10.1327	77.7037
			0	0	0	100	1.75015	100	0	0	23.92	31.4227	21.2387	17.8636	77.4558
			0	0	0	100	1.75015	100	100	0	23.92	31.4227	21.2387	17.8636	77.4558
			0	0	100	100	1.75015	100	0	0	23.92	31.4227	21.2387	17.8636	77.4558
			0	0	100	100	1.75015	100	100	0	23.92	31.4227	21.2387	17.8636	77.4558
			0	0	0	100	0	0	0	0	22.5647	30.2012	9.78797	18.8741	77.3369
			0	0	0	100	0	0	100	0	22.5647	30.2012	9.78797	18.8741	77.3369
			0	0	100	100	0	0	0	0	22.5647	30.2012	9.78797	18.8741	77.3369
			0	0	100	100	0	0	100	0	22.5647	30.2012	9.78797	18.8741	77.3369
			100	0	0	0	1.75015	100	0	0	23.92	31.4227	21.2387	18.9976	76.673
			100	0	0	0	1.75015	100	100	0	23.92	31.4227	21.2387	18.9976	76.673
			100	0	88.6397	0	1.75015	100	0	0	23.92	31.4227	21.2387	18.9976	76.673
			100	0	88.6397	0	1.75015	100	100	0	23.92	31.4227	21.2387	18.9976	76.673
			100	0	100	0	1.75015	100	0	0	23.92	31.4227	21.2387	18.9976	76.673
			100	0	100	0	1.75015	100	100	0	23.92	31.4227	21.2387	18.9976	76.673
			100	0	88.6397	100	46.0993	0	0	88.3965	35.4548	41.8201	62.0117	11.9217	76.6326
			100	0	88.6397	100	46.0993	0	100	88.3965	35.4548	41.8201	62.0117	11.9217	76.6326
			100	0	0	0	0	0	0	0	22.5647	30.2012	9.78797	20.008	76.5541
			100	0	0	0	0	0	100	0	22.5647	30.2012	9.78797	20.008	76.5541
			100	0	88.6397	0	0	0	0	0	22.5647	30.2012	9.78797	20.008	76.5541
			100	0	88.6397	0	0	0	100	0	22.5647	30.2012	9.78797	20.008	76.5541
			100	0	100	0	0	0	0	0	22.5647	30.2012	9.78797	20.008	76.5541
			100	0	100	0	0	0	100	0	22.5647	30.2012	9.78797	20.008	76.5541
			0	0	100	0	0	100	0	10.3959	19.8825	27.7834	30.2194	21.9974	76.3261
			0	0	100	0	0	100	100	10.3959	19.8825	27.7834	30.2194	21.9974	76.3261
			100	0	88.6397	0	46.0993	100	0	100	32.461	39.1215	83.4059	14.577	76.0779
			100	0	88.6397	0	46.0993	100	100	100	32.461	39.1215	83.4059	14.577	76.0779
			100	0	88.6397	100	46.0993	0	0	86.9093	35.8385	42.1659	60.8261	12.498	76.071
			100	0	88.6397	100	46.0993	0	100	86.9093	35.8385	42.1659	60.8261	12.498	76.071
			0	0	0	100	1.75015	0	0	0	23.92	31.4227	9.09517	20.2289	75.823
			0	0	0	100	1.75015	0	100	0	23.92	31.4227	9.09517	20.2289	75.823
			0	0	100	100	1.75015	0	0	0	23.92	31.4227	9.09517	20.2289	75.823
			0	0	100	100	1.75015	0	100	0	23.92	31.4227	9.09517	20.2289	75.823
			100	0	0	0	1.75015	0	0	0	23.92	31.4227	9.09517	21.3628	75.0403
			100	0	0	0	1.75015	0	100	0	23.92	31.4227	9.09517	21.3628	75.0403
			100	0	88.6397	0	1.75015	0	0	0	23.92	31.4227	9.09517	21.3628	75.0403
			100	0	88.6397	0	1.75015	0	100	0	23.92	31.4227	9.09517	21.3628	75.0403
			100	0	100	0	1.75015	0	0	0	23.92	31.4227	9.09517	21.3628	75.0403
			100	0	100	0	1.75015	0	100	0	23.92	31.4227	9.09517	21.3628	75.0403
			0	0	100	0	1.75015	100	0	10.3959	21.2377	29.005	29.5266	23.3522	74.8122
			0	0	100	0	1.75015	100	100	10.3959	21.2377	29.005	29.5266	23.3522	74.8122
			0	0	100	0	0	0	0	10.3959	19.8825	27.7834	18.0758	24.3626	74.6933
			0	0	100	0	0	0	100	10.3959	19.8825	27.7834	18.0758	24.3626	74.6933
			100	0	88.6397	0	46.0993	0	0	100	32.461	39.1215	71.2624	16.9423	74.4451
			100	0	88.6397	0	46.0993	0	100	100	32.461	39.1215	71.2624	16.9423	74.4451
			0	0	100	0	1.75015	0	0	10.3959	21.2377	29.005	17.383	25.7175	73.1794
			0	0	100	0	1.75015	0	100	10.3959	21.2377	29.005	17.383	25.7175	73.1794
			0	0	0	0	0	100	0	0	22.5647	30.2012	21.9315	26.026	72.3999
			0	0	0	0	0	100	100	0	22.5647	30.2012	21.9315	26.026	72.3999
			0	0	100	0	0	100	0	0	22.5647	30.2012	21.9315	26.026	72.3999
			0	0	100	0	0	100	100	0	22.5647	30.2012	21.9315	26.026	72.3999
			100	0	88.6397	0	46.0993	100	0	88.3965	35.4548	41.8201	74.1552	19.0736	71.6956
			100	0	88.6397	0	46.0993	100	100	88.3965	35.4548	41.8201	74.1552	19.0736	71.6956
			100	0	88.6397	100	53.7269	100	0	88.3965	41.3613	47.1441	71.1358	15.4612	71.6674
			100	0	88.6397	100	53.7269	100	100	88.3965	41.3613	47.1441	71.1358	15.4612	71.6674
			100	0	88.6397	0	46.0993	100	0	86.9093	35.8385	42.1659	72.9696	19.6499	71.1339
			100	0	88.6397	0	46.0993	100	100	86.9093	35.8385	42.1659	72.9696	19.6499	71.1339
			100	0	88.6397	100	53.7269	100	0	86.9093	41.745	47.4899	69.9502	16.0375	71.1058
			100	0	88.6397	100	53.7269	100	100	86.9093	41.745	47.4899	69.9502	16.0375	71.1058
			100	0	100	100	53.7269	100	0	86.9093	41.745	47.4899	69.9502	16.0375	71.1058
			100	0	100	100	53.7269	100	100	86.9093	41.745	47.4899	69.9502	16.0375	71.1058
			0	0	0	0	1.75015	100	0	0	23.92	31.4227	21.2387	27.3808	70.886
			0	0	0	0	1.75015	100	100	0	23.92	31.4227	21.2387	27.3808	70.886
			0	0	100	0	1.75015	100	0	0	23.92	31.4227	21.2387	27.3808	70.886
			0	0	100	0	1.75015	100	100	0	23.92	31.4227	21.2387	27.3808	70.886
			0	0	0	0	0	0	0	0	22.5647	30.2012	9.78797	28.3913	70.7671
			0	0	0	0	0	0	100	0	22.5647	30.2012	9.78797	28.3913	70.7671
			0	0	100	0	0	0	0	0	22.5647	30.2012	9.78797	28.3913	70.7671
			0	0	100	0	0	0	100	0	22.5647	30.2012	9.78797	28.3913	70.7671
			100	0	88.6397	0	46.0993	0	0	88.3965	35.4548	41.8201	62.0117	21.4389	70.0628
			100	0	88.6397	0	46.0993	0	100	88.3965	35.4548	41.8201	62.0117	21.4389	70.0628
			100	0	88.6397	100	53.7269	0	0	88.3965	41.3613	47.1441	58.9923	17.8265	70.0347
			100	0	88.6397	100	53.7269	0	100	88.3965	41.3613	47.1441	58.9923	17.8265	70.0347
			100	0	88.6397	0	46.0993	0	0	86.9093	35.8385	42.1659	60.8261	22.0152	69.5012
			100	0	88.6397	0	46.0993	0	100	86.9093	35.8385	42.1659	60.8261	22.0152	69.5012
			100	0	88.6397	100	53.7269	0	0	86.9093	41.745	47.4899	57.8067	18.4028	69.473
			100	0	88.6397	100	53.7269	0	100	86.9093	41.745	47.4899	57.8067	18.4028	69.473
			100	0	100	100	53.7269	0	0	86.9093	41.745	47.4899	57.8067	18.4028	69.473
			100	0	100	100	53.7269	0	100	86.9093	41.745	47.4899	57.8067	18.4028	69.473
			0	0	0	0	1.75015	0	0	0	23.92	31.4227	9.09517	29.7461	69.2532
			0	0	0	0	1.75015	0	100	0	23.92	31.4227	9.09517	29.7461	69.2532
			0	0	100	0	1.75015	0	0	0	23.92	31.4227	9.09517	29.7461	69.2532
			0	0	100	0	1.75015	0	100	0	23.92	31.4227	9.09517	29.7461	69.2532
			100	0	88.6397	100	57.2607	100	0	88.3965	44.0977	49.6106	69.737	18.1968	68.6107
			100	0	88.6397	100	57.2607	100	100	88.3965	44.0977	49.6106	69.737	18.1968	68.6107
			100	0	88.6397	100	57.2607	100	0	86.9093	44.4814	49.9565	68.5514	18.7731	68.0491
			100	0	88.6397	100	57.2607	100	100	86.9093	44.4814	49.9565	68.5514	18.7731	68.0491
			100	0	100	100	57.2607	100	0	86.9093	44.4814	49.9565	68.5514	18.7731	68.0491
			100	0	100	100	57.2607	100	100	86.9093	44.4814	49.9565	68.5514	18.7731	68.0491
			100	0	88.6397	100	42.5655	100	100	52.951	41.8636	47.5969	47.296	20.5568	67.9355
			100	0	88.6397	100	57.2607	0	0	88.3965	44.0977	49.6106	57.5934	20.5621	66.978
			100	0	88.6397	100	57.2607	0	100	88.3965	44.0977	49.6106	57.5934	20.5621	66.978
			100	0	88.6397	100	57.2607	0	0	86.9093	44.4814	49.9565	56.4078	21.1384	66.4163
			100	0	88.6397	100	57.2607	0	100	86.9093	44.4814	49.9565	56.4078	21.1384	66.4163
			100	0	100	100	57.2607	0	0	86.9093	44.4814	49.9565	56.4078	21.1384	66.4163
			100	0	100	100	57.2607	0	100	86.9093	44.4814	49.9565	56.4078	21.1384	66.4163
			100	0	88.6397	100	42.5655	0	100	52.951	41.8636	47.5969	35.1525	22.922	66.3027
			100	0	88.6397	100	46.0993	100	100	52.951	44.6	50.0634	45.8972	23.2923	64.8788
			100	0	88.6397	100	42.5655	100	100	41.3475	44.8574	50.2954	38.0453	25.0534	63.5532
			100	0	88.6397	100	46.0993	0	100	52.951	44.6	50.0634	33.7536	25.6576	63.246
			100	0	88.6397	100	42.5655	100	100	39.8604	45.2411	50.6413	36.8598	25.6297	62.9915
			100	0	88.6397	0	57.2607	100	0	88.3965	44.0977	49.6106	69.737	27.714	62.0409
			100	0	88.6397	0	57.2607	100	100	88.3965	44.0977	49.6106	69.737	27.714	62.0409
			100	0	88.6397	100	42.5655	0	100	41.3475	44.8574	50.2954	25.9018	27.4187	61.9204
			100	0	88.6397	0	57.2607	100	0	86.9093	44.4814	49.9565	68.5514	28.2903	61.4793
			100	0	88.6397	0	57.2607	100	100	86.9093	44.4814	49.9565	68.5514	28.2903	61.4793
			100	0	100	0	57.2607	100	0	86.9093	44.4814	49.9565	68.5514	28.2903	61.4793
			100	0	100	0	57.2607	100	100	86.9093	44.4814	49.9565	68.5514	28.2903	61.4793
			100	0	88.6397	100	42.5655	0	100	39.8604	45.2411	50.6413	24.7162	27.995	61.3588
			100	0	88.6397	100	46.0993	100	100	41.3475	47.5938	52.762	36.6465	27.789	60.4965
			100	0	88.6397	0	57.2607	0	0	88.3965	44.0977	49.6106	57.5934	30.0793	60.4082
			100	0	88.6397	0	57.2607	0	100	88.3965	44.0977	49.6106	57.5934	30.0793	60.4082
			100	0	88.6397	100	46.0993	100	100	39.8604	47.9775	53.1078	35.4609	28.3653	59.9348
			100	0	88.6397	0	57.2607	0	0	86.9093	44.4814	49.9565	56.4078	30.6556	59.8465
			100	0	88.6397	0	57.2607	0	100	86.9093	44.4814	49.9565	56.4078	30.6556	59.8465
			100	0	100	0	57.2607	0	0	86.9093	44.4814	49.9565	56.4078	30.6556	59.8465
			100	0	100	0	57.2607	0	100	86.9093	44.4814	49.9565	56.4078	30.6556	59.8465
			100	0	88.6397	100	46.0993	0	100	41.3475	47.5938	52.762	24.503	30.1543	58.8637
			100	0	88.6397	0	46.0993	100	100	52.951	44.6	50.0634	45.8972	32.8096	58.309
			100	0	88.6397	100	46.0993	0	100	39.8604	47.9775	53.1078	23.3174	30.7306	58.3021
			100	0	88.6397	100	42.5655	100	0	23.4865	49.4657	54.4492	23.8061	31.9749	56.8077
			100	0	88.6397	100	42.5655	100	100	23.4865	49.4657	54.4492	23.8061	31.9749	56.8077
			100	0	88.6397	0	46.0993	0	100	52.951	44.6	50.0634	33.7536	35.1748	56.6762
			100	0	88.6397	100	42.5655	0	0	23.4865	49.4657	54.4492	11.6626	34.3402	55.1749
			100	0	88.6397	100	42.5655	0	100	23.4865	49.4657	54.4492	11.6626	34.3402	55.1749
			100	0	88.6397	0	46.0993	100	100	41.3475	47.5938	52.762	36.6465	37.3062	53.9267
			100	0	88.6397	100	53.7269	100	100	41.3475	53.5003	58.086	33.6271	33.6938	53.8985
			100	0	88.6397	100	46.0993	100	0	23.4865	52.2021	56.9158	22.4072	34.7105	53.751
			100	0	88.6397	100	46.0993	100	100	23.4865	52.2021	56.9158	22.4072	34.7105	53.751
			100	0	88.6397	0	46.0993	100	100	39.8604	47.9775	53.1078	35.4609	37.8825	53.365
			100	0	88.6397	100	53.7269	100	100	39.8604	53.884	58.4318	32.4415	34.2701	53.3369
			100	0	100	100	53.7269	100	100	39.8604	53.884	58.4318	32.4415	34.2701	53.3369
			100	0	88.6397	0	46.0993	0	100	41.3475	47.5938	52.762	24.503	39.6715	52.2939
			100	0	88.6397	100	53.7269	0	100	41.3475	53.5003	58.086	21.4836	36.059	52.2658
			100	0	88.6397	100	46.0993	0	0	23.4865	52.2021	56.9158	10.2637	37.0758	52.1182
			100	0	88.6397	100	46.0993	0	100	23.4865	52.2021	56.9158	10.2637	37.0758	52.1182
			100	0	88.6397	100	42.5655	100	0	10.3959	52.8432	57.4937	13.3698	37.0479	51.8637
			100	0	88.6397	100	42.5655	100	100	10.3959	52.8432	57.4937	13.3698	37.0479	51.8637
			100	0	88.6397	0	46.0993	0	100	39.8604	47.9775	53.1078	23.3174	40.2478	51.7323
			100	0	88.6397	100	53.7269	0	100	39.8604	53.884	58.4318	20.298	36.6353	51.7041
			100	0	100	100	53.7269	0	100	39.8604	53.884	58.4318	20.298	36.6353	51.7041
			100	0	88.6397	100	57.2607	100	100	41.3475	56.2367	60.5525	32.2282	36.4293	50.8418
			100	0	88.6397	100	57.2607	100	100	39.8604	56.6204	60.8984	31.0426	37.0056	50.2802
			100	0	100	100	57.2607	100	100	39.8604	56.6204	60.8984	31.0426	37.0056	50.2802
			100	0	88.6397	100	42.5655	0	0	10.3959	52.8432	57.4937	1.2263	39.4131	50.231
			100	0	88.6397	100	42.5655	0	100	10.3959	52.8432	57.4937	1.2263	39.4131	50.231
			100	0	88.6397	100	57.2607	0	100	41.3475	56.2367	60.5525	20.0847	38.7946	49.2091
			100	0	88.6397	100	46.0993	100	0	10.3959	55.5796	59.9602	11.971	39.7835	48.807
			100	0	88.6397	100	46.0993	100	100	10.3959	55.5796	59.9602	11.971	39.7835	48.807
			100	0	88.6397	100	57.2607	0	100	39.8604	56.6204	60.8984	18.8991	39.3709	48.6474
			100	0	100	100	57.2607	0	100	39.8604	56.6204	60.8984	18.8991	39.3709	48.6474
			100	0	88.6397	100	42.5655	100	0	0	55.5254	59.9114	5.08197	41.0765	47.9376
			100	0	88.6397	100	42.5655	100	100	0	55.5254	59.9114	5.08197	41.0765	47.9376
			100	0	88.6397	100	42.5655	0	0	0	55.5254	59.9114	0	42.0664	47.2543
			100	0	88.6397	100	42.5655	0	100	0	55.5254	59.9114	0	42.0664	47.2543
			100	0	88.6397	100	46.0993	0	0	10.3959	55.5796	59.9602	0	42.1151	47.1975
			100	0	88.6397	100	46.0993	0	100	10.3959	55.5796	59.9602	0	42.1151	47.1975
			100	0	88.6397	0	46.0993	100	0	23.4865	52.2021	56.9158	22.4072	44.2277	47.1812
			100	0	88.6397	0	46.0993	100	100	23.4865	52.2021	56.9158	22.4072	44.2277	47.1812
			100	0	88.6397	100	53.7269	100	0	23.4865	58.1086	62.2398	19.3878	40.6153	47.153
			100	0	88.6397	100	53.7269	100	100	23.4865	58.1086	62.2398	19.3878	40.6153	47.153
			100	0	100	100	53.7269	100	0	23.4865	58.1086	62.2398	19.3878	40.6153	47.153
			100	0	100	100	53.7269	100	100	23.4865	58.1086	62.2398	19.3878	40.6153	47.153
			100	0	88.6397	0	46.0993	0	0	23.4865	52.2021	56.9158	10.2637	46.593	45.5484
			100	0	88.6397	0	46.0993	0	100	23.4865	52.2021	56.9158	10.2637	46.593	45.5484
			100	0	88.6397	100	53.7269	0	0	23.4865	58.1086	62.2398	7.2443	42.9806	45.5203
			100	0	88.6397	100	53.7269	0	100	23.4865	58.1086	62.2398	7.2443	42.9806	45.5203
			100	0	100	100	53.7269	0	0	23.4865	58.1086	62.2398	7.2443	42.9806	45.5203
			100	0	100	100	53.7269	0	100	23.4865	58.1086	62.2398	7.2443	42.9806	45.5203
			100	0	88.6397	100	46.0993	100	0	0	58.2618	62.3779	3.68312	43.8121	44.8808
			100	0	88.6397	100	46.0993	100	100	0	58.2618	62.3779	3.68312	43.8121	44.8808
			100	0	88.6397	100	46.0993	0	0	0	58.2618	62.3779	0	44.5295	44.3856
			100	0	88.6397	100	46.0993	0	100	0	58.2618	62.3779	0	44.5295	44.3856
			100	0	88.6397	0	57.2607	100	100	41.3475	56.2367	60.5525	32.2282	45.9466	44.272
			100	0	88.6397	100	57.2607	100	0	23.4865	60.845	64.7063	17.989	43.3509	44.0963
			100	0	88.6397	100	57.2607	100	100	23.4865	60.845	64.7063	17.989	43.3509	44.0963
			100	0	100	100	57.2607	100	0	23.4865	60.845	64.7063	17.989	43.3509	44.0963
			100	0	100	100	57.2607	100	100	23.4865	60.845	64.7063	17.989	43.3509	44.0963
			100	0	88.6397	0	57.2607	100	100	39.8604	56.6204	60.8984	31.0426	46.5229	43.7104
			100	0	100	0	57.2607	100	100	39.8604	56.6204	60.8984	31.0426	46.5229	43.7104
			100	0	88.6397	0	57.2607	0	100	41.3475	56.2367	60.5525	20.0847	48.3118	42.6393
			100	0	88.6397	100	57.2607	0	0	23.4865	60.845	64.7063	5.84545	45.7161	42.4635
			100	0	88.6397	100	57.2607	0	100	23.4865	60.845	64.7063	5.84545	45.7161	42.4635
			100	0	100	100	57.2607	0	0	23.4865	60.845	64.7063	5.84545	45.7161	42.4635
			100	0	100	100	57.2607	0	100	23.4865	60.845	64.7063	5.84545	45.7161	42.4635
			100	0	88.6397	0	46.0993	100	0	10.3959	55.5796	59.9602	11.971	49.3007	42.2372
			100	0	88.6397	0	46.0993	100	100	10.3959	55.5796	59.9602	11.971	49.3007	42.2372
			100	0	88.6397	100	53.7269	100	0	10.3959	61.4861	65.2842	8.95158	45.6882	42.2091
			100	0	88.6397	100	53.7269	100	100	10.3959	61.4861	65.2842	8.95158	45.6882	42.2091
			100	0	100	100	53.7269	100	0	10.3959	61.4861	65.2842	8.95158	45.6882	42.2091
			100	0	100	100	53.7269	100	100	10.3959	61.4861	65.2842	8.95158	45.6882	42.2091
			100	0	88.6397	0	57.2607	0	100	39.8604	56.6204	60.8984	18.8991	48.8881	42.0776
			100	0	100	0	57.2607	0	100	39.8604	56.6204	60.8984	18.8991	48.8881	42.0776
			100	0	88.6397	100	53.7269	0	0	10.3959	61.4861	65.2842	0	47.4318	41.0055
			100	0	88.6397	100	53.7269	0	100	10.3959	61.4861	65.2842	0	47.4318	41.0055
			100	0	100	100	53.7269	0	0	10.3959	61.4861	65.2842	0	47.4318	41.0055
			100	0	100	100	53.7269	0	100	10.3959	61.4861	65.2842	0	47.4318	41.0055
			100	0	88.6397	0	46.0993	0	0	10.3959	55.5796	59.9602	0	51.6323	40.6277
			100	0	88.6397	0	46.0993	0	100	10.3959	55.5796	59.9602	0	51.6323	40.6277
			100	0	88.6397	100	57.2607	100	0	10.3959	64.2225	67.7508	7.55273	48.4238	39.1524
			100	0	88.6397	100	57.2607	100	100	10.3959	64.2225	67.7508	7.55273	48.4238	39.1524
			100	0	100	100	57.2607	100	0	10.3959	64.2225	67.7508	7.55273	48.4238	39.1524
			100	0	100	100	57.2607	100	100	10.3959	64.2225	67.7508	7.55273	48.4238	39.1524
			100	0	88.6397	0	46.0993	100	0	0	58.2618	62.3779	3.68312	53.3293	38.311
			100	0	88.6397	0	46.0993	100	100	0	58.2618	62.3779	3.68312	53.3293	38.311
			100	0	88.6397	100	53.7269	100	0	0	64.1683	67.7019	0.663712	49.7169	38.2829
			100	0	88.6397	100	53.7269	100	100	0	64.1683	67.7019	0.663712	49.7169	38.2829
			100	0	100	100	53.7269	100	0	0	64.1683	67.7019	0.663712	49.7169	38.2829
			100	0	100	100	53.7269	100	100	0	64.1683	67.7019	0.663712	49.7169	38.2829
			100	0	88.6397	100	53.7269	0	0	0	64.1683	67.7019	0	49.8461	38.1937
			100	0	88.6397	100	53.7269	0	100	0	64.1683	67.7019	0	49.8461	38.1937
			100	0	100	100	53.7269	0	0	0	64.1683	67.7019	0	49.8461	38.1937
			100	0	100	100	53.7269	0	100	0	64.1683	67.7019	0	49.8461	38.1937
			100	0	88.6397	100	57.2607	0	0	10.3959	64.2225	67.7508	0	49.8949	38.1369
			100	0	88.6397	100	57.2607	0	100	10.3959	64.2225	67.7508	0	49.8949	38.1369
			100	0	100	100	57.2607	0	0	10.3959	64.2225	67.7508	0	49.8949	38.1369
			100	0	100	100	57.2607	0	100	10.3959	64.2225	67.7508	0	49.8949	38.1369
			100	0	88.6397	0	46.0993	0	0	0	58.2618	62.3779	0	54.0467	37.8158
			100	0	88.6397	0	46.0993	0	100	0	58.2618	62.3779	0	54.0467	37.8158
			100	0	88.6397	0	57.2607	100	0	23.4865	60.845	64.7063	17.989	52.8681	37.5265
			100	0	88.6397	0	57.2607	100	100	23.4865	60.845	64.7063	17.989	52.8681	37.5265
			100	0	100	0	57.2607	100	0	23.4865	60.845	64.7063	17.989	52.8681	37.5265
			100	0	100	0	57.2607	100	100	23.4865	60.845	64.7063	17.989	52.8681	37.5265
			100	0	88.6397	0	57.2607	0	0	23.4865	60.845	64.7063	5.84545	55.2334	35.8938
			100	0	88.6397	0	57.2607	0	100	23.4865	60.845	64.7063	5.84545	55.2334	35.8938
			100	0	100	0	57.2607	0	0	23.4865	60.845	64.7063	5.84545	55.2334	35.8938
			100	0	100	0	57.2607	0	100	23.4865	60.845	64.7063	5.84545	55.2334	35.8938
			100	0	88.6397	100	57.2607	0	0	0	66.9047	70.1685	0	52.3093	35.325
			100	0	88.6397	100	57.2607	0	100	0	66.9047	70.1685	0	52.3093	35.325
			100	0	88.6397	100	57.2607	100	0	0	66.9047	70.1685	0	52.3093	35.325
			100	0	88.6397	100	57.2607	100	100	0	66.9047	70.1685	0	52.3093	35.325
			100	0	100	100	57.2607	0	0	0	66.9047	70.1685	0	52.3093	35.325
			100	0	100	100	57.2607	0	100	0	66.9047	70.1685	0	52.3093	35.325
			100	0	100	100	57.2607	100	0	0	66.9047	70.1685	0	52.3093	35.325
			100	0	100	100	57.2607	100	100	0	66.9047	70.1685	0	52.3093	35.325
			100	0	88.6397	100	96.4662	100	0	88.3965	74.4566	76.9756	54.2175	48.5467	34.698
			100	0	88.6397	100	96.4662	100	100	88.3965	74.4566	76.9756	54.2175	48.5467	34.698
			100	0	88.6397	100	96.4662	100	0	86.9093	74.8403	77.3215	53.0319	49.123	34.1363
			100	0	88.6397	100	96.4662	100	100	86.9093	74.8403	77.3215	53.0319	49.123	34.1363
			100	0	100	100	96.4662	100	0	86.9093	74.8403	77.3215	53.0319	49.123	34.1363
			100	0	100	100	96.4662	100	100	86.9093	74.8403	77.3215	53.0319	49.123	34.1363
			100	0	88.6397	100	96.4662	0	0	88.3965	74.4566	76.9756	42.0739	50.912	33.0652
			100	0	88.6397	100	96.4662	0	100	88.3965	74.4566	76.9756	42.0739	50.912	33.0652
			100	0	88.6397	0	57.2607	100	0	10.3959	64.2225	67.7508	7.55273	57.941	32.5826
			100	0	88.6397	0	57.2607	100	100	10.3959	64.2225	67.7508	7.55273	57.941	32.5826
			100	0	100	0	57.2607	100	0	10.3959	64.2225	67.7508	7.55273	57.941	32.5826
			100	0	100	0	57.2607	100	100	10.3959	64.2225	67.7508	7.55273	57.941	32.5826
			100	0	88.6397	100	96.4662	0	0	86.9093	74.8403	77.3215	40.8883	51.4883	32.5035
			100	0	88.6397	100	96.4662	0	100	86.9093	74.8403	77.3215	40.8883	51.4883	32.5035
			100	0	100	100	96.4662	0	0	86.9093	74.8403	77.3215	40.8883	51.4883	32.5035
			100	0	100	100	96.4662	0	100	86.9093	74.8403	77.3215	40.8883	51.4883	32.5035
			100	0	88.6397	100	100	100	0	88.3965	77.193	79.4422	52.8186	51.2823	31.6412
			100	0	88.6397	100	100	100	100	88.3965	77.193	79.4422	52.8186	51.2823	31.6412
			100	0	88.6397	0	57.2607	0	0	10.3959	64.2225	67.7508	0	59.4121	31.5671
			100	0	88.6397	0	57.2607	0	100	10.3959	64.2225	67.7508	0	59.4121	31.5671
			100	0	100	0	57.2607	0	0	10.3959	64.2225	67.7508	0	59.4121	31.5671
			100	0	100	0	57.2607	0	100	10.3959	64.2225	67.7508	0	59.4121	31.5671
			100	0	88.6397	100	100	100	0	86.9093	77.5767	79.788	51.633	51.8586	31.0796
			100	0	88.6397	100	100	100	100	86.9093	77.5767	79.788	51.633	51.8586	31.0796
			100	0	100	100	100	100	0	86.9093	77.5767	79.788	51.633	51.8586	31.0796
			100	0	100	100	100	100	100	86.9093	77.5767	79.788	51.633	51.8586	31.0796
			100	0	88.6397	100	100	0	0	88.3965	77.193	79.4422	40.6751	53.6476	30.0085
			100	0	88.6397	100	100	0	100	88.3965	77.193	79.4422	40.6751	53.6476	30.0085
			100	0	88.6397	100	100	0	0	86.9093	77.5767	79.788	39.4895	54.2239	29.4468
			100	0	88.6397	100	100	0	100	86.9093	77.5767	79.788	39.4895	54.2239	29.4468
			100	0	100	100	100	0	0	86.9093	77.5767	79.788	39.4895	54.2239	29.4468
			100	0	100	100	100	0	100	86.9093	77.5767	79.788	39.4895	54.2239	29.4468
			100	0	88.6397	0	57.2607	0	0	0	66.9047	70.1685	0	61.8265	28.7552
			100	0	88.6397	0	57.2607	0	100	0	66.9047	70.1685	0	61.8265	28.7552
			100	0	88.6397	0	57.2607	100	0	0	66.9047	70.1685	0	61.8265	28.7552
			100	0	88.6397	0	57.2607	100	100	0	66.9047	70.1685	0	61.8265	28.7552
			100	0	100	0	57.2607	0	0	0	66.9047	70.1685	0	61.8265	28.7552
			100	0	100	0	57.2607	0	100	0	66.9047	70.1685	0	61.8265	28.7552
			100	0	100	0	57.2607	100	0	0	66.9047	70.1685	0	61.8265	28.7552
			100	0	100	0	57.2607	100	100	0	66.9047	70.1685	0	61.8265	28.7552
			100	0	88.6397	0	100	100	0	88.3965	77.193	79.4422	52.8186	60.7995	25.0714
			100	0	88.6397	0	100	100	100	88.3965	77.193	79.4422	52.8186	60.7995	25.0714
			100	0	88.6397	0	100	100	0	86.9093	77.5767	79.788	51.633	61.3758	24.5098
			100	0	88.6397	0	100	100	100	86.9093	77.5767	79.788	51.633	61.3758	24.5098
			100	0	100	0	100	100	0	86.9093	77.5767	79.788	51.633	61.3758	24.5098
			100	0	100	0	100	100	100	86.9093	77.5767	79.788	51.633	61.3758	24.5098
			100	0	88.6397	0	100	0	0	88.3965	77.193	79.4422	40.6751	63.1648	23.4387
			100	0	88.6397	0	100	0	100	88.3965	77.193	79.4422	40.6751	63.1648	23.4387
			100	0	88.6397	0	100	0	0	86.9093	77.5767	79.788	39.4895	63.7411	22.877
			100	0	88.6397	0	100	0	100	86.9093	77.5767	79.788	39.4895	63.7411	22.877
			100	0	100	0	100	0	0	86.9093	77.5767	79.788	39.4895	63.7411	22.877
			100	0	100	0	100	0	100	86.9093	77.5767	79.788	39.4895	63.7411	22.877
			100	0	88.6397	100	96.4662	100	100	41.3475	86.5956	87.9175	16.7087	66.7793	16.9291
			100	0	88.6397	100	96.4662	100	100	39.8604	86.9793	88.2634	15.5232	67.3556	16.3674
			100	0	100	100	96.4662	100	100	39.8604	86.9793	88.2634	15.5232	67.3556	16.3674
			100	0	88.6397	100	96.4662	0	100	41.3475	86.5956	87.9175	4.56521	69.1446	15.2963
			100	0	88.6397	100	96.4662	0	100	39.8604	86.9793	88.2634	3.37962	69.7209	14.7346
			100	0	100	100	96.4662	0	100	39.8604	86.9793	88.2634	3.37962	69.7209	14.7346
			100	0	88.6397	100	100	100	100	41.3475	89.332	90.3841	15.3099	69.5149	13.8723
			100	0	88.6397	100	100	100	100	39.8604	89.7157	90.7299	14.1243	70.0912	13.3107
			100	0	100	100	100	100	100	39.8604	89.7157	90.7299	14.1243	70.0912	13.3107
			100	0	88.6397	100	100	0	100	41.3475	89.332	90.3841	3.16636	71.8802	12.2396
			100	0	88.6397	100	100	0	100	39.8604	89.7157	90.7299	1.98077	72.4565	11.6779
			100	0	100	100	100	0	100	39.8604	89.7157	90.7299	1.98077	72.4565	11.6779
			100	0	88.6397	100	96.4662	100	0	23.4865	91.2039	92.0713	2.46949	73.7008	10.1835
			100	0	88.6397	100	96.4662	100	100	23.4865	91.2039	92.0713	2.46949	73.7008	10.1835
			100	0	100	100	96.4662	100	0	23.4865	91.2039	92.0713	2.46949	73.7008	10.1835
			100	0	100	100	96.4662	100	100	23.4865	91.2039	92.0713	2.46949	73.7008	10.1835
			100	0	88.6397	100	96.4662	0	0	23.4865	91.2039	92.0713	0	74.1818	9.8515
			100	0	88.6397	100	96.4662	0	100	23.4865	91.2039	92.0713	0	74.1818	9.8515
			100	0	100	100	96.4662	0	0	23.4865	91.2039	92.0713	0	74.1818	9.8515
			100	0	100	100	96.4662	0	100	23.4865	91.2039	92.0713	0	74.1818	9.8515
			100	0	88.6397	0	100	100	100	41.3475	89.332	90.3841	15.3099	79.0321	7.30254
			100	0	88.6397	100	100	100	0	23.4865	93.9403	94.5379	1.07065	76.4364	7.12681
			100	0	88.6397	100	100	100	100	23.4865	93.9403	94.5379	1.07065	76.4364	7.12681
			100	0	100	100	100	100	0	23.4865	93.9403	94.5379	1.07065	76.4364	7.12681
			100	0	100	100	100	100	100	23.4865	93.9403	94.5379	1.07065	76.4364	7.12681
			100	0	88.6397	100	100	0	0	23.4865	93.9403	94.5379	0	76.645	6.98286
			100	0	88.6397	100	100	0	100	23.4865	93.9403	94.5379	0	76.645	6.98286
			100	0	100	100	100	0	0	23.4865	93.9403	94.5379	0	76.645	6.98286
			100	0	100	100	100	0	100	23.4865	93.9403	94.5379	0	76.645	6.98286
			100	0	88.6397	0	100	100	100	39.8604	89.7157	90.7299	14.1243	79.6084	6.74089
			100	0	100	0	100	100	100	39.8604	89.7157	90.7299	14.1243	79.6084	6.74089
			100	0	88.6397	100	96.4662	0	0	10.3959	94.5814	95.1158	0	77.222	6.31077
			100	0	88.6397	100	96.4662	0	100	10.3959	94.5814	95.1158	0	77.222	6.31077
			100	0	88.6397	100	96.4662	100	0	10.3959	94.5814	95.1158	0	77.222	6.31077
			100	0	88.6397	100	96.4662	100	100	10.3959	94.5814	95.1158	0	77.222	6.31077
			100	0	100	100	96.4662	0	0	10.3959	94.5814	95.1158	0	77.222	6.31077
			100	0	100	100	96.4662	0	100	10.3959	94.5814	95.1158	0	77.222	6.31077
			100	0	100	100	96.4662	100	0	10.3959	94.5814	95.1158	0	77.222	6.31077
			100	0	100	100	96.4662	100	100	10.3959	94.5814	95.1158	0	77.222	6.31077
			100	0	88.6397	0	100	0	100	41.3475	89.332	90.3841	3.16636	81.3974	5.66978
			100	0	88.6397	0	100	0	100	39.8604	89.7157	90.7299	1.98077	81.9737	5.10813
			100	0	100	0	100	0	100	39.8604	89.7157	90.7299	1.98077	81.9737	5.10813
			0	0	100	100	96.4662	100	0	23.4865	91.2039	92.0713	2.46949	82.0841	4.39652
			0	0	100	100	96.4662	100	100	23.4865	91.2039	92.0713	2.46949	82.0841	4.39652
			0	0	100	100	96.4662	0	0	23.4865	91.2039	92.0713	0	82.5651	4.06448
			0	0	100	100	96.4662	0	100	23.4865	91.2039	92.0713	0	82.5651	4.06448
			100	0	88.6397	100	96.4662	0	0	0	97.2636	97.5335	0	79.6364	3.49893
			100	0	88.6397	100	96.4662	0	100	0	97.2636	97.5335	0	79.6364	3.49893
			100	0	88.6397	100	96.4662	100	0	0	97.2636	97.5335	0	79.6364	3.49893
			100	0	88.6397	100	96.4662	100	100	0	97.2636	97.5335	0	79.6364	3.49893
			100	0	100	100	96.4662	0	0	0	97.2636	97.5335	0	79.6364	3.49893
			100	0	100	100	96.4662	0	100	0	97.2636	97.5335	0	79.6364	3.49893
			100	0	100	100	96.4662	100	0	0	97.2636	97.5335	0	79.6364	3.49893
			100	0	100	100	96.4662	100	100	0	97.2636	97.5335	0	79.6364	3.49893
			100	0	88.6397	100	100	0	0	10.3959	97.3178	97.5823	0	79.6852	3.44213
			100	0	88.6397	100	100	0	100	10.3959	97.3178	97.5823	0	79.6852	3.44213
			100	0	88.6397	100	100	100	0	10.3959	97.3178	97.5823	0	79.6852	3.44213
			100	0	88.6397	100	100	100	100	10.3959	97.3178	97.5823	0	79.6852	3.44213
			100	0	100	100	100	0	0	10.3959	97.3178	97.5823	0	79.6852	3.44213
			100	0	100	100	100	0	100	10.3959	97.3178	97.5823	0	79.6852	3.44213
			100	0	100	100	100	100	0	10.3959	97.3178	97.5823	0	79.6852	3.44213
			100	0	100	100	100	100	100	10.3959	97.3178	97.5823	0	79.6852	3.44213
			0	0	100	100	100	100	0	23.4865	93.9403	94.5379	1.07065	84.8197	1.33979
			0	0	100	100	100	100	100	23.4865	93.9403	94.5379	1.07065	84.8197	1.33979
			0	0	100	100	100	0	0	23.4865	93.9403	94.5379	0	85.0282	1.19584
			0	0	100	100	100	0	100	23.4865	93.9403	94.5379	0	85.0282	1.19584
			100	0	88.6397	100	100	0	0	0	100	100	0	82.0995	0.630286
			100	0	88.6397	100	100	0	100	0	100	100	0	82.0995	0.630286
			100	0	88.6397	100	100	100	0	0	100	100	0	82.0995	0.630286
			100	0	88.6397	100	100	100	100	0	100	100	0	82.0995	0.630286
			100	0	100	100	100	0	0	0	100	100	0	82.0995	0.630286
			100	0	100	100	100	0	100	0	100	100	0	82.0995	0.630286
			100	0	100	100	100	100	0	0	100	100	0	82.0995	0.630286
			100	0	100	100	100	100	100	0	100	100	0	82.0995	0.630286
			100	0	88.6397	0	100	100	0	23.4865	93.9403	94.5379	1.07065	85.9536	0.557021
			100	0	88.6397	0	100	100	100	23.4865	93.9403	94.5379	1.07065	85.9536	0.557021
			100	0	100	0	100	100	0	23.4865	93.9403	94.5379	1.07065	85.9536	0.557021
			100	0	100	0	100	100	100	23.4865	93.9403	94.5379	1.07065	85.9536	0.557021
			0	0	100	100	96.4662	0	0	10.3959	94.5814	95.1158	0	85.6053	0.523752
			0	0	100	100	96.4662	0	100	10.3959	94.5814	95.1158	0	85.6053	0.523752
			0	0	100	100	96.4662	100	0	10.3959	94.5814	95.1158	0	85.6053	0.523752
			0	0	100	100	96.4662	100	100	10.3959	94.5814	95.1158	0	85.6053	0.523752
			100	0	88.6397	0	100	0	0	23.4865	93.9403	94.5379	0	86.1622	0.413068
			100	0	88.6397	0	100	0	100	23.4865	93.9403	94.5379	0	86.1622	0.413068
			100	0	100	0	100	0	0	23.4865	93.9403	94.5379	0	86.1622	0.413068
			100	0	100	0	100	0	100	23.4865	93.9403	94.5379	0	86.1622	0.413068
			0	0	0	0	0	0	0	0	0	0	0	0	0
			0	0	100	0	100	0	0	0	100	100	0	100	0
			0	0	100	0	100	0	0	10.3959	97.3178	97.5823	0	97.5856	0
			0	0	100	0	100	0	0	23.4865	93.9403	94.5379	0	94.5454	0
			0	0	100	0	100	0	100	0	100	100	0	100	0
			0	0	100	0	100	0	100	10.3959	97.3178	97.5823	0	97.5856	0
			0	0	100	0	100	0	100	23.4865	93.9403	94.5379	0	94.5454	0
			0	0	100	0	100	100	0	0	100	100	0	100	0
			0	0	100	0	100	100	0	10.3959	97.3178	97.5823	0	97.5856	0
			0	0	100	0	100	100	0	23.4865	93.9403	94.5379	1.07065	94.3369	0
			0	0	100	0	100	100	100	0	100	100	0	100	0
			0	0	100	0	100	100	100	10.3959	97.3178	97.5823	0	97.5856	0
			0	0	100	0	100	100	100	23.4865	93.9403	94.5379	1.07065	94.3369	0
			0	0	100	100	96.4662	0	0	0	97.2636	97.5335	0	88.0197	0
			0	0	100	100	96.4662	0	100	0	97.2636	97.5335	0	88.0197	0
			0	0	100	100	96.4662	100	0	0	97.2636	97.5335	0	88.0197	0
			0	0	100	100	96.4662	100	100	0	97.2636	97.5335	0	88.0197	0
			0	0	100	100	100	0	0	0	100	100	0	90.4828	0
			0	0	100	100	100	0	0	10.3959	97.3178	97.5823	0	88.0684	0
			0	0	100	100	100	0	100	0	100	100	0	90.4828	0
			0	0	100	100	100	0	100	10.3959	97.3178	97.5823	0	88.0684	0
			0	0	100	100	100	100	0	0	100	100	0	90.4828	0
			0	0	100	100	100	100	0	10.3959	97.3178	97.5823	0	88.0684	0
			0	0	100	100	100	100	100	0	100	100	0	90.4828	0
			0	0	100	100	100	100	100	10.3959	97.3178	97.5823	0	88.0684	0
			100	0	88.6397	0	100	0	0	0	100	100	0	91.6167	0
			100	0	88.6397	0	100	0	0	10.3959	97.3178	97.5823	0	89.2024	0
			100	0	88.6397	0	100	0	100	0	100	100	0	91.6167	0
			100	0	88.6397	0	100	0	100	10.3959	97.3178	97.5823	0	89.2024	0
			100	0	88.6397	0	100	100	0	0	100	100	0	91.6167	0
			100	0	88.6397	0	100	100	0	10.3959	97.3178	97.5823	0	89.2024	0
			100	0	88.6397	0	100	100	100	0	100	100	0	91.6167	0
			100	0	88.6397	0	100	100	100	10.3959	97.3178	97.5823	0	89.2024	0
			100	0	100	0	100	0	0	0	100	100	0	91.6167	0
			100	0	100	0	100	0	0	10.3959	97.3178	97.5823	0	89.2024	0
			100	0	100	0	100	0	100	0	100	100	0	91.6167	0
			100	0	100	0	100	0	100	10.3959	97.3178	97.5823	0	89.2024	0
			100	0	100	0	100	100	0	0	100	100	0	91.6167	0
			100	0	100	0	100	100	0	10.3959	97.3178	97.5823	0	89.2024	0
			100	0	100	0	100	100	100	0	100	100	0	91.6167	0
			100	0	100	0	100	100	100	10.3959	97.3178	97.5823	0	89.2024	0

## Sheet: SD11_c
				AgRP	POMC	MCH	Ntsn	LHGal	OX	OXT	N-GABA	NTSCA	NTSGLP1	VTA	NAc	FI
				100	0	0	0	0	100	0	0	18.8356	30.4154	90.0918	0	100
				100	0	0	0	100	100	0	0	18.8356	30.4154	90.0918	0	100
				100	0	0	100	0	100	0	0	18.8356	30.4154	100	0	100
				100	0	0	100	100	100	0	0	18.8356	30.4154	100	0	100
				100	0	100	0	0	100	0	0	18.8356	30.4154	90.0918	0	100
				100	0	100	0	100	100	0	0	18.8356	30.4154	90.0918	0	100
				100	0	100	100	0	100	0	0	18.8356	30.4154	100	0	100
				100	0	100	100	100	100	0	0	18.8356	30.4154	100	0	100
				100	78.1515	0	0	0	100	0	0	18.8356	30.4154	90.0918	0	100
				100	78.1515	0	0	100	100	0	0	18.8356	30.4154	90.0918	0	100
				100	78.1515	0	100	0	100	0	0	18.8356	30.4154	100	0	100
				100	78.1515	0	100	100	100	0	0	18.8356	30.4154	100	0	100
				100	78.1515	100	0	0	100	0	0	18.8356	30.4154	90.0918	0	100
				100	78.1515	100	0	100	100	0	0	18.8356	30.4154	90.0918	0	100
				100	78.1515	100	100	0	100	0	0	18.8356	30.4154	100	0	100
				100	78.1515	100	100	100	100	0	0	18.8356	30.4154	100	0	100
				100	0	0	0	0	100	1.13429	0	19.5157	30.9985	89.9926	0	99.344
				100	0	0	0	100	100	1.13429	0	19.5157	30.9985	89.9926	0	99.344
				100	0	0	100	0	100	1.13429	0	19.5157	30.9985	99.9008	0	99.344
				100	0	0	100	100	100	1.13429	0	19.5157	30.9985	99.9008	0	99.344
				100	0	100	0	0	100	1.13429	0	19.5157	30.9985	89.9926	0	99.344
				100	0	100	0	100	100	1.13429	0	19.5157	30.9985	89.9926	0	99.344
				100	0	100	100	0	100	1.13429	0	19.5157	30.9985	99.9008	0	99.344
				100	0	100	100	100	100	1.13429	0	19.5157	30.9985	99.9008	0	99.344
				100	78.1515	0	0	0	100	1.13429	0	19.5157	30.9985	89.9926	0	99.344
				100	78.1515	0	0	100	100	1.13429	0	19.5157	30.9985	89.9926	0	99.344
				100	78.1515	0	100	0	100	1.13429	0	19.5157	30.9985	99.9008	0	99.344
				100	78.1515	0	100	100	100	1.13429	0	19.5157	30.9985	99.9008	0	99.344
				100	78.1515	100	0	0	100	1.13429	0	19.5157	30.9985	89.9926	0	99.344
				100	78.1515	100	0	100	100	1.13429	0	19.5157	30.9985	89.9926	0	99.344
				100	78.1515	100	100	0	100	1.13429	0	19.5157	30.9985	99.9008	0	99.344
				100	78.1515	100	100	100	100	1.13429	0	19.5157	30.9985	99.9008	0	99.344
				100	78.1515	0	0	0	90.3954	0	0	20.872	32.1612	79.6798	0	98.0357
				100	78.1515	0	0	100	90.3954	0	0	20.872	32.1612	79.6798	0	98.0357
				100	78.1515	0	100	0	90.3954	0	0	20.872	32.1612	89.588	0	98.0357
				100	78.1515	0	100	100	90.3954	0	0	20.872	32.1612	89.588	0	98.0357
				100	78.1515	100	0	0	90.3954	0	0	20.872	32.1612	79.6798	0	98.0357
				100	78.1515	100	0	100	90.3954	0	0	20.872	32.1612	79.6798	0	98.0357
				100	78.1515	100	100	0	90.3954	0	0	20.872	32.1612	89.588	0	98.0357
				100	78.1515	100	100	100	90.3954	0	0	20.872	32.1612	89.588	0	98.0357
				100	78.1515	0	0	0	87.7103	0	0	21.4413	32.6493	76.769	0	97.4866
				100	78.1515	0	0	100	87.7103	0	0	21.4413	32.6493	76.769	0	97.4866
				100	78.1515	0	100	0	87.7103	0	0	21.4413	32.6493	86.6772	0	97.4866
				100	78.1515	0	100	100	87.7103	0	0	21.4413	32.6493	86.6772	0	97.4866
				100	78.1515	100	0	0	87.7103	0	0	21.4413	32.6493	76.769	0	97.4866
				100	78.1515	100	0	100	87.7103	0	0	21.4413	32.6493	76.769	0	97.4866
				100	78.1515	100	100	0	87.7103	0	0	21.4413	32.6493	86.6772	0	97.4866
				100	78.1515	100	100	100	87.7103	0	0	21.4413	32.6493	86.6772	0	97.4866
				100	100	0	0	0	87.7103	0	0	21.4413	32.6493	76.769	0	97.4866
				100	100	0	0	100	87.7103	0	0	21.4413	32.6493	76.769	0	97.4866
				100	100	0	100	0	87.7103	0	0	21.4413	32.6493	86.6772	0	97.4866
				100	100	0	100	100	87.7103	0	0	21.4413	32.6493	86.6772	0	97.4866
				100	100	100	0	0	87.7103	0	0	21.4413	32.6493	76.769	0	97.4866
				100	100	100	0	100	87.7103	0	0	21.4413	32.6493	76.769	0	97.4866
				100	100	100	100	0	87.7103	0	0	21.4413	32.6493	86.6772	0	97.4866
				100	100	100	100	100	87.7103	0	0	21.4413	32.6493	86.6772	0	97.4866
				100	78.1515	0	0	0	90.3954	1.13429	0	21.5521	32.7443	79.5806	0	97.3797
				100	78.1515	0	0	100	90.3954	1.13429	0	21.5521	32.7443	79.5806	0	97.3797
				100	78.1515	0	100	0	90.3954	1.13429	0	21.5521	32.7443	89.4888	0	97.3797
				100	78.1515	0	100	100	90.3954	1.13429	0	21.5521	32.7443	89.4888	0	97.3797
				100	78.1515	100	0	0	90.3954	1.13429	0	21.5521	32.7443	79.5806	0	97.3797
				100	78.1515	100	0	100	90.3954	1.13429	0	21.5521	32.7443	79.5806	0	97.3797
				100	78.1515	100	100	0	90.3954	1.13429	0	21.5521	32.7443	89.4888	0	97.3797
				100	78.1515	100	100	100	90.3954	1.13429	0	21.5521	32.7443	89.4888	0	97.3797
				100	78.1515	0	0	0	87.7103	1.13429	0	22.1214	33.2324	76.6698	0	96.8306
				100	78.1515	0	0	100	87.7103	1.13429	0	22.1214	33.2324	76.6698	0	96.8306
				100	78.1515	0	100	0	87.7103	1.13429	0	22.1214	33.2324	86.5779	0	96.8306
				100	78.1515	0	100	100	87.7103	1.13429	0	22.1214	33.2324	86.5779	0	96.8306
				100	78.1515	100	0	0	87.7103	1.13429	0	22.1214	33.2324	76.6698	0	96.8306
				100	78.1515	100	0	100	87.7103	1.13429	0	22.1214	33.2324	76.6698	0	96.8306
				100	78.1515	100	100	0	87.7103	1.13429	0	22.1214	33.2324	86.5779	0	96.8306
				100	78.1515	100	100	100	87.7103	1.13429	0	22.1214	33.2324	86.5779	0	96.8306
				100	100	0	0	0	87.7103	1.13429	0	22.1214	33.2324	76.6698	0	96.8306
				100	100	0	0	100	87.7103	1.13429	0	22.1214	33.2324	76.6698	0	96.8306
				100	100	0	100	0	87.7103	1.13429	0	22.1214	33.2324	86.5779	0	96.8306
				100	100	0	100	100	87.7103	1.13429	0	22.1214	33.2324	86.5779	0	96.8306
				100	100	100	0	0	87.7103	1.13429	0	22.1214	33.2324	76.6698	0	96.8306
				100	100	100	0	100	87.7103	1.13429	0	22.1214	33.2324	76.6698	0	96.8306
				100	100	100	100	0	87.7103	1.13429	0	22.1214	33.2324	86.5779	0	96.8306
				100	100	100	100	100	87.7103	1.13429	0	22.1214	33.2324	86.5779	0	96.8306
				100	78.1515	100	0	0	100	22.7489	0	32.4763	42.1099	88.1017	0	86.8426
				100	78.1515	100	0	100	100	22.7489	0	32.4763	42.1099	88.1017	0	86.8426
				100	78.1515	100	100	0	100	22.7489	0	32.4763	42.1099	98.0099	0	86.8426
				100	78.1515	100	100	100	100	22.7489	0	32.4763	42.1099	98.0099	0	86.8426
				100	78.1515	100	0	0	90.3954	22.7489	0	34.5127	43.8558	77.6897	0	84.8784
				100	78.1515	100	0	100	90.3954	22.7489	0	34.5127	43.8558	77.6897	0	84.8784
				100	78.1515	100	100	0	90.3954	22.7489	0	34.5127	43.8558	87.5979	0	84.8784
				100	78.1515	100	100	100	90.3954	22.7489	0	34.5127	43.8558	87.5979	0	84.8784
				100	0	100	100	0	42.2864	0	0	31.0722	40.9062	37.4348	3.72937	84.5484
				100	0	100	100	100	42.2864	0	0	31.0722	40.9062	37.4348	3.72937	84.5484
				100	78.1515	100	100	0	42.2864	0	0	31.0722	40.9062	37.4348	3.72937	84.5484
				100	78.1515	100	100	100	42.2864	0	0	31.0722	40.9062	37.4348	3.72937	84.5484
				100	100	100	100	0	42.2864	0	0	31.0722	40.9062	37.4348	3.72937	84.5484
				100	100	100	100	100	42.2864	0	0	31.0722	40.9062	37.4348	3.72937	84.5484
				100	78.1515	100	0	0	87.7103	22.7489	0	35.082	44.3439	74.7789	0	84.3292
				100	78.1515	100	0	100	87.7103	22.7489	0	35.082	44.3439	74.7789	0	84.3292
				100	78.1515	100	100	0	87.7103	22.7489	0	35.082	44.3439	84.687	0	84.3292
				100	78.1515	100	100	100	87.7103	22.7489	0	35.082	44.3439	84.687	0	84.3292
				100	78.1515	0	100	0	100	27.4344	0	35.2858	44.5186	97.6	0	84.1327
				100	78.1515	0	100	100	100	27.4344	0	35.2858	44.5186	97.6	0	84.1327
				100	78.1515	100	0	0	100	27.4344	0	35.2858	44.5186	87.6918	0	84.1327
				100	78.1515	100	0	100	100	27.4344	0	35.2858	44.5186	87.6918	0	84.1327
				100	78.1515	100	100	0	100	27.4344	0	35.2858	44.5186	97.6	0	84.1327
				100	78.1515	100	100	100	100	27.4344	0	35.2858	44.5186	97.6	0	84.1327
				100	0	100	100	0	42.2864	1.13429	0	31.7524	41.4893	37.3356	4.33617	83.2988
				100	0	100	100	100	42.2864	1.13429	0	31.7524	41.4893	37.3356	4.33617	83.2988
				100	78.1515	100	100	0	42.2864	1.13429	0	31.7524	41.4893	37.3356	4.33617	83.2988
				100	78.1515	100	100	100	42.2864	1.13429	0	31.7524	41.4893	37.3356	4.33617	83.2988
				100	100	100	100	0	42.2864	1.13429	0	31.7524	41.4893	37.3356	4.33617	83.2988
				100	100	100	100	100	42.2864	1.13429	0	31.7524	41.4893	37.3356	4.33617	83.2988
				100	78.1515	0	0	0	100	27.4344	0	35.2858	44.5186	87.6918	1.40316	82.7599
				100	78.1515	0	0	100	100	27.4344	0	35.2858	44.5186	87.6918	1.40316	82.7599
				100	0	100	100	100	39.5068	0	0	31.6616	41.4115	34.4215	5.20997	82.5315
				100	78.1515	100	100	100	39.5068	0	0	31.6616	41.4115	34.4215	5.20997	82.5315
				100	78.1515	100	0	0	90.3954	27.4344	0	37.3222	46.2645	77.2798	0	82.1684
				100	78.1515	100	0	100	90.3954	27.4344	0	37.3222	46.2645	77.2798	0	82.1684
				100	78.1515	100	100	0	90.3954	27.4344	0	37.3222	46.2645	87.188	0	82.1684
				100	78.1515	100	100	100	90.3954	27.4344	0	37.3222	46.2645	87.188	0	82.1684
				100	78.1515	100	0	0	87.7103	27.4344	0	37.8915	46.7526	74.369	0	81.6193
				100	78.1515	100	0	100	87.7103	27.4344	0	37.8915	46.7526	74.369	0	81.6193
				100	78.1515	100	100	0	87.7103	27.4344	0	37.8915	46.7526	84.2772	0	81.6193
				100	78.1515	100	100	100	87.7103	27.4344	0	37.8915	46.7526	84.2772	0	81.6193
				100	0	100	0	0	42.2864	0	0	31.0722	40.9062	27.5266	6.96112	81.3868
				100	0	100	0	100	42.2864	0	0	31.0722	40.9062	27.5266	6.96112	81.3868
				100	78.1515	100	0	0	42.2864	0	0	31.0722	40.9062	27.5266	6.96112	81.3868
				100	78.1515	100	0	100	42.2864	0	0	31.0722	40.9062	27.5266	6.96112	81.3868
				100	100	100	0	0	42.2864	0	0	31.0722	40.9062	27.5266	6.96112	81.3868
				100	100	100	0	100	42.2864	0	0	31.0722	40.9062	27.5266	6.96112	81.3868
				100	0	100	100	100	39.5068	1.13429	0	32.3417	41.9946	34.3223	5.81677	81.2818
				100	78.1515	100	100	100	39.5068	1.13429	0	32.3417	41.9946	34.3223	5.81677	81.2818
				100	0	100	0	0	42.2864	1.13429	0	31.7524	41.4893	27.4274	7.56792	80.1371
				100	0	100	0	100	42.2864	1.13429	0	31.7524	41.4893	27.4274	7.56792	80.1371
				100	78.1515	100	0	0	42.2864	1.13429	0	31.7524	41.4893	27.4274	7.56792	80.1371
				100	78.1515	100	0	100	42.2864	1.13429	0	31.7524	41.4893	27.4274	7.56792	80.1371
				100	100	100	0	0	42.2864	1.13429	0	31.7524	41.4893	27.4274	7.56792	80.1371
				100	100	100	0	100	42.2864	1.13429	0	31.7524	41.4893	27.4274	7.56792	80.1371
				100	0	100	0	100	39.5068	0	0	31.6616	41.4115	24.5133	8.44172	79.3699
				100	78.1515	100	0	100	39.5068	0	0	31.6616	41.4115	24.5133	8.44172	79.3699
				100	78.1515	0	100	0	90.3954	27.4344	0	37.3222	46.2645	87.188	3.28739	78.9523
				100	78.1515	0	100	100	90.3954	27.4344	0	37.3222	46.2645	87.188	3.28739	78.9523
				100	0	100	0	100	39.5068	1.13429	0	32.3417	41.9946	24.4141	9.04852	78.1202
				100	78.1515	100	0	100	39.5068	1.13429	0	32.3417	41.9946	24.4141	9.04852	78.1202
				100	78.1515	0	100	0	87.7103	27.4344	0	37.8915	46.7526	84.2772	4.71765	77.004
				100	78.1515	0	100	100	87.7103	27.4344	0	37.8915	46.7526	84.2772	4.71765	77.004
				100	78.1515	0	0	0	90.3954	27.4344	0	37.3222	46.2645	77.2798	6.51915	75.7907
				100	78.1515	0	0	100	90.3954	27.4344	0	37.3222	46.2645	77.2798	6.51915	75.7907
				100	78.1515	100	100	0	29.9967	0	0	33.6779	43.1402	24.112	10.2756	75.6308
				100	78.1515	100	100	100	29.9967	0	0	33.6779	43.1402	24.112	10.2756	75.6308
				100	100	100	100	0	29.9967	0	0	33.6779	43.1402	24.112	10.2756	75.6308
				100	100	100	100	100	29.9967	0	0	33.6779	43.1402	24.112	10.2756	75.6308
				100	78.1515	100	100	100	29.9021	0	0	33.698	43.1573	24.0095	10.326	75.5622
				100	78.1515	100	100	0	29.9967	1.13429	0	34.3581	43.7233	24.0127	10.8824	74.3812
				100	78.1515	100	100	100	29.9967	1.13429	0	34.3581	43.7233	24.0127	10.8824	74.3812
				100	100	100	100	0	29.9967	1.13429	0	34.3581	43.7233	24.0127	10.8824	74.3812
				100	100	100	100	100	29.9967	1.13429	0	34.3581	43.7233	24.0127	10.8824	74.3812
				100	78.1515	100	100	100	29.9021	1.13429	0	34.3781	43.7404	23.9103	10.9328	74.3126
				100	0	0	100	0	42.2864	0	0	31.0722	40.9062	37.4348	14.2368	74.2689
				100	0	0	100	100	42.2864	0	0	31.0722	40.9062	37.4348	14.2368	74.2689
				100	78.1515	0	100	0	42.2864	0	0	31.0722	40.9062	37.4348	14.2368	74.2689
				100	78.1515	0	100	100	42.2864	0	0	31.0722	40.9062	37.4348	14.2368	74.2689
				100	100	0	100	0	42.2864	0	0	31.0722	40.9062	37.4348	14.2368	74.2689
				100	100	0	100	100	42.2864	0	0	31.0722	40.9062	37.4348	14.2368	74.2689
				100	78.1515	0	0	0	87.7103	27.4344	0	37.8915	46.7526	74.369	7.9494	73.8423
				100	78.1515	0	0	100	87.7103	27.4344	0	37.8915	46.7526	74.369	7.9494	73.8423
				100	78.1515	100	100	100	27.217	0	0	34.2673	43.6454	21.0987	11.7562	73.6139
				100	100	100	100	100	27.217	0	0	34.2673	43.6454	21.0987	11.7562	73.6139
				100	0	0	100	0	42.2864	1.13429	0	31.7524	41.4893	37.3356	14.8436	73.0193
				100	0	0	100	100	42.2864	1.13429	0	31.7524	41.4893	37.3356	14.8436	73.0193
				100	78.1515	0	100	0	42.2864	1.13429	0	31.7524	41.4893	37.3356	14.8436	73.0193
				100	78.1515	0	100	100	42.2864	1.13429	0	31.7524	41.4893	37.3356	14.8436	73.0193
				100	100	0	100	0	42.2864	1.13429	0	31.7524	41.4893	37.3356	14.8436	73.0193
				100	100	0	100	100	42.2864	1.13429	0	31.7524	41.4893	37.3356	14.8436	73.0193
				100	78.1515	100	0	0	29.9967	0	0	33.6779	43.1402	14.2038	13.5074	72.4692
				100	78.1515	100	0	100	29.9967	0	0	33.6779	43.1402	14.2038	13.5074	72.4692
				100	100	100	0	0	29.9967	0	0	33.6779	43.1402	14.2038	13.5074	72.4692
				100	100	100	0	100	29.9967	0	0	33.6779	43.1402	14.2038	13.5074	72.4692
				100	78.1515	100	0	100	29.9021	0	0	33.698	43.1573	14.1013	13.5577	72.4006
				100	78.1515	100	100	100	27.217	1.13429	0	34.9474	44.2285	20.9994	12.363	72.3642
				100	100	100	100	100	27.217	1.13429	0	34.9474	44.2285	20.9994	12.363	72.3642
				100	0	0	100	100	39.5068	0	0	31.6616	41.4115	34.4215	15.7174	72.252
				100	78.1515	0	100	100	39.5068	0	0	31.6616	41.4115	34.4215	15.7174	72.252
				100	78.1515	100	0	0	29.9967	1.13429	0	34.3581	43.7233	14.1046	14.1142	71.2195
				100	78.1515	100	0	100	29.9967	1.13429	0	34.3581	43.7233	14.1046	14.1142	71.2195
				100	100	100	0	0	29.9967	1.13429	0	34.3581	43.7233	14.1046	14.1142	71.2195
				100	100	100	0	100	29.9967	1.13429	0	34.3581	43.7233	14.1046	14.1142	71.2195
				100	78.1515	100	0	100	29.9021	1.13429	0	34.3781	43.7404	14.0021	14.1645	71.1509
				100	0	0	0	0	42.2864	0	0	31.0722	40.9062	27.5266	17.4686	71.1073
				100	0	0	0	100	42.2864	0	0	31.0722	40.9062	27.5266	17.4686	71.1073
				100	78.1515	0	0	0	42.2864	0	0	31.0722	40.9062	27.5266	17.4686	71.1073
				100	78.1515	0	0	100	42.2864	0	0	31.0722	40.9062	27.5266	17.4686	71.1073
				100	100	0	0	0	42.2864	0	0	31.0722	40.9062	27.5266	17.4686	71.1073
				100	100	0	0	100	42.2864	0	0	31.0722	40.9062	27.5266	17.4686	71.1073
				100	0	0	100	100	39.5068	1.13429	0	32.3417	41.9946	34.3223	16.3242	71.0023
				100	78.1515	0	100	100	39.5068	1.13429	0	32.3417	41.9946	34.3223	16.3242	71.0023
				100	78.1515	100	100	0	90.3954	44.3495	0	47.4649	54.9601	85.7082	1.82885	70.5959
				100	78.1515	100	100	100	90.3954	44.3495	0	47.4649	54.9601	85.7082	1.82885	70.5959
				100	78.1515	100	0	100	27.217	0	0	34.2673	43.6454	11.1905	14.988	70.4523
				100	100	100	0	100	27.217	0	0	34.2673	43.6454	11.1905	14.988	70.4523
				100	0	0	0	0	42.2864	1.13429	0	31.7524	41.4893	27.4274	18.0754	69.8576
				100	0	0	0	100	42.2864	1.13429	0	31.7524	41.4893	27.4274	18.0754	69.8576
				100	78.1515	0	0	0	42.2864	1.13429	0	31.7524	41.4893	27.4274	18.0754	69.8576
				100	78.1515	0	0	100	42.2864	1.13429	0	31.7524	41.4893	27.4274	18.0754	69.8576
				100	100	0	0	0	42.2864	1.13429	0	31.7524	41.4893	27.4274	18.0754	69.8576
				100	100	0	0	100	42.2864	1.13429	0	31.7524	41.4893	27.4274	18.0754	69.8576
				0	0	100	100	0	42.2864	0	0	31.0722	40.9062	37.4348	19.0676	69.543
				0	0	100	100	100	42.2864	0	0	31.0722	40.9062	37.4348	19.0676	69.543
				0	100	100	100	0	42.2864	0	0	31.0722	40.9062	37.4348	19.0676	69.543
				0	100	100	100	100	42.2864	0	0	31.0722	40.9062	37.4348	19.0676	69.543
				100	78.1515	100	0	100	27.217	1.13429	0	34.9474	44.2285	11.0913	15.5948	69.2026
				100	100	100	0	100	27.217	1.13429	0	34.9474	44.2285	11.0913	15.5948	69.2026
				100	0	0	0	100	39.5068	0	0	31.6616	41.4115	24.5133	18.9492	69.0903
				100	78.1515	0	0	100	39.5068	0	0	31.6616	41.4115	24.5133	18.9492	69.0903
				100	78.1515	100	100	0	87.7103	44.3495	0	48.0342	55.4482	82.7974	3.2591	68.6476
				100	78.1515	100	100	100	87.7103	44.3495	0	48.0342	55.4482	82.7974	3.2591	68.6476
				100	100	100	100	0	87.7103	44.3495	0	48.0342	55.4482	82.7974	3.2591	68.6476
				100	100	100	100	100	87.7103	44.3495	0	48.0342	55.4482	82.7974	3.2591	68.6476
				0	0	100	100	0	42.2864	1.13429	0	31.7524	41.4893	37.3356	19.6744	68.2933
				0	0	100	100	100	42.2864	1.13429	0	31.7524	41.4893	37.3356	19.6744	68.2933
				0	100	100	100	0	42.2864	1.13429	0	31.7524	41.4893	37.3356	19.6744	68.2933
				0	100	100	100	100	42.2864	1.13429	0	31.7524	41.4893	37.3356	19.6744	68.2933
				100	0	0	0	100	39.5068	1.13429	0	32.3417	41.9946	24.4141	19.556	67.8407
				100	78.1515	0	0	100	39.5068	1.13429	0	32.3417	41.9946	24.4141	19.556	67.8407
				100	78.1515	100	0	0	90.3954	44.3495	0	47.4649	54.9601	75.8001	5.0606	67.4343
				100	78.1515	100	0	100	90.3954	44.3495	0	47.4649	54.9601	75.8001	5.0606	67.4343
				0	0	100	0	0	42.2864	0	0	31.0722	40.9062	27.5266	22.2994	66.3813
				0	0	100	0	100	42.2864	0	0	31.0722	40.9062	27.5266	22.2994	66.3813
				0	100	100	0	0	42.2864	0	0	31.0722	40.9062	27.5266	22.2994	66.3813
				0	100	100	0	100	42.2864	0	0	31.0722	40.9062	27.5266	22.2994	66.3813
				100	78.1515	100	0	0	87.7103	44.3495	0	48.0342	55.4482	72.8892	6.49086	65.4859
				100	78.1515	100	0	100	87.7103	44.3495	0	48.0342	55.4482	72.8892	6.49086	65.4859
				100	100	100	0	0	87.7103	44.3495	0	48.0342	55.4482	72.8892	6.49086	65.4859
				100	100	100	0	100	87.7103	44.3495	0	48.0342	55.4482	72.8892	6.49086	65.4859
				100	78.1515	100	100	0	90.3954	49.035	0	50.2744	57.3688	85.2983	4.33539	65.4338
				100	78.1515	100	100	100	90.3954	49.035	0	50.2744	57.3688	85.2983	4.33539	65.4338
				100	78.1515	0	100	0	29.9967	0	0	33.6779	43.1402	24.112	20.7831	65.3513
				100	78.1515	0	100	100	29.9967	0	0	33.6779	43.1402	24.112	20.7831	65.3513
				100	100	0	100	0	29.9967	0	0	33.6779	43.1402	24.112	20.7831	65.3513
				100	100	0	100	100	29.9967	0	0	33.6779	43.1402	24.112	20.7831	65.3513
				100	78.1515	0	100	100	29.9021	0	0	33.698	43.1573	24.0095	20.8334	65.2827
				0	0	100	0	0	42.2864	1.13429	0	31.7524	41.4893	27.4274	22.9062	65.1317
				0	0	100	0	100	42.2864	1.13429	0	31.7524	41.4893	27.4274	22.9062	65.1317
				0	100	100	0	0	42.2864	1.13429	0	31.7524	41.4893	27.4274	22.9062	65.1317
				0	100	100	0	100	42.2864	1.13429	0	31.7524	41.4893	27.4274	22.9062	65.1317
				100	78.1515	0	100	0	29.9967	1.13429	0	34.3581	43.7233	24.0127	21.3899	64.1016
				100	78.1515	0	100	100	29.9967	1.13429	0	34.3581	43.7233	24.0127	21.3899	64.1016
				100	100	0	100	0	29.9967	1.13429	0	34.3581	43.7233	24.0127	21.3899	64.1016
				100	100	0	100	100	29.9967	1.13429	0	34.3581	43.7233	24.0127	21.3899	64.1016
				100	78.1515	0	100	100	29.9021	1.13429	0	34.3781	43.7404	23.9103	21.4402	64.0331
				100	78.1515	100	100	0	87.7103	49.035	0	50.8437	57.8569	82.3875	5.76564	63.4854
				100	78.1515	100	100	100	87.7103	49.035	0	50.8437	57.8569	82.3875	5.76564	63.4854
				100	100	100	100	0	87.7103	49.035	0	50.8437	57.8569	82.3875	5.76564	63.4854
				100	100	100	100	100	87.7103	49.035	0	50.8437	57.8569	82.3875	5.76564	63.4854
				100	78.1515	0	100	100	27.217	0	0	34.2673	43.6454	21.0987	22.2637	63.3344
				100	100	0	100	100	27.217	0	0	34.2673	43.6454	21.0987	22.2637	63.3344
				100	78.1515	100	0	0	90.3954	49.035	0	50.2744	57.3688	75.3902	7.56714	62.2722
				100	78.1515	100	0	100	90.3954	49.035	0	50.2744	57.3688	75.3902	7.56714	62.2722
				100	78.1515	0	0	0	29.9967	0	0	33.6779	43.1402	14.2038	24.0148	62.1897
				100	78.1515	0	0	100	29.9967	0	0	33.6779	43.1402	14.2038	24.0148	62.1897
				100	100	0	0	0	29.9967	0	0	33.6779	43.1402	14.2038	24.0148	62.1897
				100	100	0	0	100	29.9967	0	0	33.6779	43.1402	14.2038	24.0148	62.1897
				100	78.1515	0	0	100	29.9021	0	0	33.698	43.1573	14.1013	24.0652	62.1211
				100	78.1515	0	100	100	27.217	1.13429	0	34.9474	44.2285	20.9994	22.8705	62.0847
				100	100	0	100	100	27.217	1.13429	0	34.9474	44.2285	20.9994	22.8705	62.0847
				100	78.1515	0	0	0	29.9967	1.13429	0	34.3581	43.7233	14.1046	24.6216	60.94
				100	78.1515	0	0	100	29.9967	1.13429	0	34.3581	43.7233	14.1046	24.6216	60.94
				100	100	0	0	0	29.9967	1.13429	0	34.3581	43.7233	14.1046	24.6216	60.94
				100	100	0	0	100	29.9967	1.13429	0	34.3581	43.7233	14.1046	24.6216	60.94
				100	78.1515	0	0	100	29.9021	1.13429	0	34.3781	43.7404	14.0021	24.672	60.8714
				0	100	100	100	0	29.9967	0	0	33.6779	43.1402	24.112	25.6138	60.6254
				0	100	100	100	100	29.9967	0	0	33.6779	43.1402	24.112	25.6138	60.6254
				100	78.1515	100	0	0	87.7103	49.035	0	50.8437	57.8569	72.4793	8.99739	60.3238
				100	78.1515	100	0	100	87.7103	49.035	0	50.8437	57.8569	72.4793	8.99739	60.3238
				100	100	100	0	0	87.7103	49.035	0	50.8437	57.8569	72.4793	8.99739	60.3238
				100	100	100	0	100	87.7103	49.035	0	50.8437	57.8569	72.4793	8.99739	60.3238
				100	78.1515	0	0	100	27.217	0	0	34.2673	43.6454	11.1905	25.4954	60.1727
				100	100	0	0	100	27.217	0	0	34.2673	43.6454	11.1905	25.4954	60.1727
				100	78.1515	100	100	0	42.2864	22.7489	0	44.7129	52.6008	35.4447	15.8991	59.4853
				100	78.1515	100	100	100	42.2864	22.7489	0	44.7129	52.6008	35.4447	15.8991	59.4853
				0	100	100	100	0	29.9967	1.13429	0	34.3581	43.7233	24.0127	26.2206	59.3757
				0	100	100	100	100	29.9967	1.13429	0	34.3581	43.7233	24.0127	26.2206	59.3757
				0	0	0	100	0	42.2864	0	0	31.0722	40.9062	37.4348	29.5751	59.2635
				0	0	0	100	100	42.2864	0	0	31.0722	40.9062	37.4348	29.5751	59.2635
				0	100	0	100	0	42.2864	0	0	31.0722	40.9062	37.4348	29.5751	59.2635
				0	100	0	100	100	42.2864	0	0	31.0722	40.9062	37.4348	29.5751	59.2635
				100	78.1515	0	0	100	27.217	1.13429	0	34.9474	44.2285	11.0913	26.1022	58.9231
				100	100	0	0	100	27.217	1.13429	0	34.9474	44.2285	11.0913	26.1022	58.9231
				0	0	0	100	0	42.2864	1.13429	0	31.7524	41.4893	37.3356	30.1819	58.0138
				0	0	0	100	100	42.2864	1.13429	0	31.7524	41.4893	37.3356	30.1819	58.0138
				0	100	0	100	0	42.2864	1.13429	0	31.7524	41.4893	37.3356	30.1819	58.0138
				0	100	0	100	100	42.2864	1.13429	0	31.7524	41.4893	37.3356	30.1819	58.0138
				100	78.1515	100	100	100	39.5068	22.7489	0	45.3023	53.106	32.4314	17.3797	57.4684
				0	100	100	0	0	29.9967	0	0	33.6779	43.1402	14.2038	28.8456	57.4637
				0	100	100	0	100	29.9967	0	0	33.6779	43.1402	14.2038	28.8456	57.4637
				100	0	100	0	0	0	0	0	40.0379	48.5928	0	23.5117	56.5472
				100	0	100	0	100	0	0	0	40.0379	48.5928	0	23.5117	56.5472
				100	0	100	100	0	0	0	0	40.0379	48.5928	0	23.5117	56.5472
				100	0	100	100	100	0	0	0	40.0379	48.5928	0	23.5117	56.5472
				100	78.1515	100	0	0	0	0	0	40.0379	48.5928	0	23.5117	56.5472
				100	78.1515	100	0	100	0	0	0	40.0379	48.5928	0	23.5117	56.5472
				100	78.1515	100	100	0	0	0	0	40.0379	48.5928	0	23.5117	56.5472
				100	78.1515	100	100	100	0	0	0	40.0379	48.5928	0	23.5117	56.5472
				100	100	100	0	0	0	0	0	40.0379	48.5928	0	23.5117	56.5472
				100	100	100	0	100	0	0	0	40.0379	48.5928	0	23.5117	56.5472
				100	100	100	100	0	0	0	0	40.0379	48.5928	0	23.5117	56.5472
				100	100	100	100	100	0	0	0	40.0379	48.5928	0	23.5117	56.5472
				100	78.1515	100	0	0	42.2864	22.7489	0	44.7129	52.6008	25.5365	19.1309	56.3237
				100	78.1515	100	0	100	42.2864	22.7489	0	44.7129	52.6008	25.5365	19.1309	56.3237
				0	100	100	0	0	29.9967	1.13429	0	34.3581	43.7233	14.1046	29.4524	56.214
				0	100	100	0	100	29.9967	1.13429	0	34.3581	43.7233	14.1046	29.4524	56.214
				0	0	0	0	0	42.2864	0	0	31.0722	40.9062	27.5266	32.8068	56.1018
				0	0	0	0	100	42.2864	0	0	31.0722	40.9062	27.5266	32.8068	56.1018
				0	100	0	0	0	42.2864	0	0	31.0722	40.9062	27.5266	32.8068	56.1018
				0	100	0	0	100	42.2864	0	0	31.0722	40.9062	27.5266	32.8068	56.1018
				100	0	100	0	0	0	1.13429	0	40.7181	49.1759	0	24.0862	55.3292
				100	0	100	0	100	0	1.13429	0	40.7181	49.1759	0	24.0862	55.3292
				100	0	100	100	0	0	1.13429	0	40.7181	49.1759	0	24.0862	55.3292
				100	0	100	100	100	0	1.13429	0	40.7181	49.1759	0	24.0862	55.3292
				100	78.1515	100	0	0	0	1.13429	0	40.7181	49.1759	0	24.0862	55.3292
				100	78.1515	100	0	100	0	1.13429	0	40.7181	49.1759	0	24.0862	55.3292
				100	78.1515	100	100	0	0	1.13429	0	40.7181	49.1759	0	24.0862	55.3292
				100	78.1515	100	100	100	0	1.13429	0	40.7181	49.1759	0	24.0862	55.3292
				100	100	100	0	0	0	1.13429	0	40.7181	49.1759	0	24.0862	55.3292
				100	100	100	0	100	0	1.13429	0	40.7181	49.1759	0	24.0862	55.3292
				100	100	100	100	0	0	1.13429	0	40.7181	49.1759	0	24.0862	55.3292
				100	100	100	100	100	0	1.13429	0	40.7181	49.1759	0	24.0862	55.3292
				100	78.1515	0	100	0	90.3954	49.035	0	50.2744	57.3688	85.2983	14.8429	55.1543
				100	78.1515	0	100	100	90.3954	49.035	0	50.2744	57.3688	85.2983	14.8429	55.1543
				0	0	0	0	0	42.2864	1.13429	0	31.7524	41.4893	27.4274	33.4136	54.8521
				0	0	0	0	100	42.2864	1.13429	0	31.7524	41.4893	27.4274	33.4136	54.8521
				0	100	0	0	0	42.2864	1.13429	0	31.7524	41.4893	27.4274	33.4136	54.8521
				0	100	0	0	100	42.2864	1.13429	0	31.7524	41.4893	27.4274	33.4136	54.8521
				100	78.1515	100	100	0	42.2864	27.4344	0	47.5224	55.0095	35.0348	18.4056	54.3232
				100	78.1515	100	100	100	42.2864	27.4344	0	47.5224	55.0095	35.0348	18.4056	54.3232
				100	78.1515	100	0	100	39.5068	22.7489	0	45.3023	53.106	22.5232	20.6115	54.3068
				100	78.1515	0	100	0	87.7103	49.035	0	50.8437	57.8569	82.3875	16.2731	53.2059
				100	78.1515	0	100	100	87.7103	49.035	0	50.8437	57.8569	82.3875	16.2731	53.2059
				100	100	0	100	0	87.7103	49.035	0	50.8437	57.8569	82.3875	16.2731	53.2059
				100	100	0	100	100	87.7103	49.035	0	50.8437	57.8569	82.3875	16.2731	53.2059
				100	78.1515	100	100	100	39.5068	27.4344	0	48.1118	55.5147	32.0215	19.8862	52.3063
				100	78.1515	0	0	0	90.3954	49.035	0	50.2744	57.3688	75.3902	18.0746	51.9926
				100	78.1515	0	0	100	90.3954	49.035	0	50.2744	57.3688	75.3902	18.0746	51.9926
				100	78.1515	100	0	0	42.2864	27.4344	0	47.5224	55.0095	25.1266	21.6374	51.1616
				100	78.1515	100	0	100	42.2864	27.4344	0	47.5224	55.0095	25.1266	21.6374	51.1616
				100	78.1515	100	100	0	29.9967	22.7489	0	47.3186	54.8347	22.1218	22.4454	50.5677
				100	78.1515	100	100	100	29.9967	22.7489	0	47.3186	54.8347	22.1218	22.4454	50.5677
				100	78.1515	100	100	100	29.9021	22.7489	0	47.3387	54.8519	22.0194	22.4957	50.4991
				0	100	0	100	0	29.9967	0	0	33.6779	43.1402	24.112	36.1213	50.3458
				0	100	0	100	100	29.9967	0	0	33.6779	43.1402	24.112	36.1213	50.3458
				100	78.1515	0	0	0	87.7103	49.035	0	50.8437	57.8569	72.4793	19.5049	50.0443
				100	78.1515	0	0	100	87.7103	49.035	0	50.8437	57.8569	72.4793	19.5049	50.0443
				100	100	0	0	0	87.7103	49.035	0	50.8437	57.8569	72.4793	19.5049	50.0443
				100	100	0	0	100	87.7103	49.035	0	50.8437	57.8569	72.4793	19.5049	50.0443
				100	78.1515	100	0	100	39.5068	27.4344	0	48.1118	55.5147	22.1133	23.118	49.1446
				0	100	0	100	0	29.9967	1.13429	0	34.3581	43.7233	24.0127	36.7281	49.0962
				0	100	0	100	100	29.9967	1.13429	0	34.3581	43.7233	24.0127	36.7281	49.0962
				100	78.1515	100	100	100	27.217	22.7489	0	47.908	55.34	19.1086	23.926	48.5508
				100	78.1515	100	0	0	29.9967	22.7489	0	47.3186	54.8347	12.2137	25.6771	47.4061
				100	78.1515	100	0	100	29.9967	22.7489	0	47.3186	54.8347	12.2137	25.6771	47.4061
				100	78.1515	100	0	100	29.9021	22.7489	0	47.3387	54.8519	12.1112	25.7274	47.3375
				0	100	0	0	0	29.9967	0	0	33.6779	43.1402	14.2038	39.3531	47.1842
				0	100	0	0	100	29.9967	0	0	33.6779	43.1402	14.2038	39.3531	47.1842
				100	0	0	0	0	0	0	0	40.0379	48.5928	0	34.0192	46.2677
				100	0	0	0	100	0	0	0	40.0379	48.5928	0	34.0192	46.2677
				100	0	0	100	0	0	0	0	40.0379	48.5928	0	34.0192	46.2677
				100	0	0	100	100	0	0	0	40.0379	48.5928	0	34.0192	46.2677
				100	78.1515	0	0	0	0	0	0	40.0379	48.5928	0	34.0192	46.2677
				100	78.1515	0	0	100	0	0	0	40.0379	48.5928	0	34.0192	46.2677
				100	78.1515	0	100	0	0	0	0	40.0379	48.5928	0	34.0192	46.2677
				100	78.1515	0	100	100	0	0	0	40.0379	48.5928	0	34.0192	46.2677
				100	100	0	0	0	0	0	0	40.0379	48.5928	0	34.0192	46.2677
				100	100	0	0	100	0	0	0	40.0379	48.5928	0	34.0192	46.2677
				100	100	0	100	0	0	0	0	40.0379	48.5928	0	34.0192	46.2677
				100	100	0	100	100	0	0	0	40.0379	48.5928	0	34.0192	46.2677
				0	100	0	0	0	29.9967	1.13429	0	34.3581	43.7233	14.1046	39.9599	45.9345
				0	100	0	0	100	29.9967	1.13429	0	34.3581	43.7233	14.1046	39.9599	45.9345
				100	78.1515	100	100	0	29.9967	27.4344	0	50.1281	57.2434	21.712	24.9519	45.4056
				100	78.1515	100	100	100	29.9967	27.4344	0	50.1281	57.2434	21.712	24.9519	45.4056
				100	78.1515	100	0	100	27.217	22.7489	0	47.908	55.34	9.20039	27.1577	45.3891
				100	78.1515	100	100	100	29.9021	27.4344	0	50.1482	57.2606	21.6095	25.0022	45.337
				100	0	0	0	0	0	1.13429	0	40.7181	49.1759	0	34.5936	45.0497
				100	0	0	0	100	0	1.13429	0	40.7181	49.1759	0	34.5936	45.0497
				100	0	0	100	0	0	1.13429	0	40.7181	49.1759	0	34.5936	45.0497
				100	0	0	100	100	0	1.13429	0	40.7181	49.1759	0	34.5936	45.0497
				100	78.1515	0	0	0	0	1.13429	0	40.7181	49.1759	0	34.5936	45.0497
				100	78.1515	0	0	100	0	1.13429	0	40.7181	49.1759	0	34.5936	45.0497
				100	78.1515	0	100	0	0	1.13429	0	40.7181	49.1759	0	34.5936	45.0497
				100	78.1515	0	100	100	0	1.13429	0	40.7181	49.1759	0	34.5936	45.0497
				100	100	0	0	0	0	1.13429	0	40.7181	49.1759	0	34.5936	45.0497
				100	100	0	0	100	0	1.13429	0	40.7181	49.1759	0	34.5936	45.0497
				100	100	0	100	0	0	1.13429	0	40.7181	49.1759	0	34.5936	45.0497
				100	100	0	100	100	0	1.13429	0	40.7181	49.1759	0	34.5936	45.0497
				100	78.1515	0	100	0	42.2864	27.4344	0	47.5224	55.0095	35.0348	28.9131	44.0437
				100	78.1515	0	100	100	42.2864	27.4344	0	47.5224	55.0095	35.0348	28.9131	44.0437
				100	78.1515	100	100	100	27.217	27.4344	0	50.7175	57.7487	18.6987	26.4325	43.3887
				100	78.1515	100	0	0	29.9967	27.4344	0	50.1281	57.2434	11.8038	28.1836	42.244
				100	78.1515	100	0	100	29.9967	27.4344	0	50.1281	57.2434	11.8038	28.1836	42.244
				100	78.1515	100	0	100	29.9021	27.4344	0	50.1482	57.2606	11.7013	28.234	42.1754
				100	78.1515	0	100	100	39.5068	27.4344	0	48.1118	55.5147	32.0215	30.3937	42.0268
				0	0	100	0	0	0	0	0	40.0379	48.5928	0	38.85	41.5417
				0	0	100	0	100	0	0	0	40.0379	48.5928	0	38.85	41.5417
				0	0	100	100	0	0	0	0	40.0379	48.5928	0	38.85	41.5417
				0	0	100	100	100	0	0	0	40.0379	48.5928	0	38.85	41.5417
				0	100	100	0	0	0	0	0	40.0379	48.5928	0	38.85	41.5417
				0	100	100	0	100	0	0	0	40.0379	48.5928	0	38.85	41.5417
				0	100	100	100	0	0	0	0	40.0379	48.5928	0	38.85	41.5417
				0	100	100	100	100	0	0	0	40.0379	48.5928	0	38.85	41.5417
				100	78.1515	0	0	0	42.2864	27.4344	0	47.5224	55.0095	25.1266	32.1449	40.8821
				100	78.1515	0	0	100	42.2864	27.4344	0	47.5224	55.0095	25.1266	32.1449	40.8821
				0	0	100	0	0	0	1.13429	0	40.7181	49.1759	0	39.4244	40.3237
				0	0	100	0	100	0	1.13429	0	40.7181	49.1759	0	39.4244	40.3237
				0	0	100	100	0	0	1.13429	0	40.7181	49.1759	0	39.4244	40.3237
				0	0	100	100	100	0	1.13429	0	40.7181	49.1759	0	39.4244	40.3237
				0	100	100	0	0	0	1.13429	0	40.7181	49.1759	0	39.4244	40.3237
				0	100	100	0	100	0	1.13429	0	40.7181	49.1759	0	39.4244	40.3237
				0	100	100	100	0	0	1.13429	0	40.7181	49.1759	0	39.4244	40.3237
				0	100	100	100	100	0	1.13429	0	40.7181	49.1759	0	39.4244	40.3237
				100	78.1515	100	0	100	27.217	27.4344	0	50.7175	57.7487	8.7905	29.6642	40.227
				100	78.1515	0	0	100	39.5068	27.4344	0	48.1118	55.5147	22.1133	33.6255	38.8651
				100	78.1515	100	100	0	42.2864	44.3495	0	57.6651	63.7051	33.555	27.4546	35.6873
				100	78.1515	100	100	100	42.2864	44.3495	0	57.6651	63.7051	33.555	27.4546	35.6873
				100	100	100	100	0	42.2864	44.3495	0	57.6651	63.7051	33.555	27.4546	35.6873
				100	100	100	100	100	42.2864	44.3495	0	57.6651	63.7051	33.555	27.4546	35.6873
				100	78.1515	0	100	0	29.9967	27.4344	0	50.1281	57.2434	21.712	35.4594	35.1261
				100	78.1515	0	100	100	29.9967	27.4344	0	50.1281	57.2434	21.712	35.4594	35.1261
				100	78.1515	0	100	100	29.9021	27.4344	0	50.1482	57.2606	21.6095	35.5097	35.0575
				100	78.1515	0	100	100	27.217	27.4344	0	50.7175	57.7487	18.6987	36.94	33.1092
				100	78.1515	100	0	0	42.2864	44.3495	0	57.6651	63.7051	23.6469	30.6863	32.5257
				100	78.1515	100	0	100	42.2864	44.3495	0	57.6651	63.7051	23.6469	30.6863	32.5257
				100	100	100	0	0	42.2864	44.3495	0	57.6651	63.7051	23.6469	30.6863	32.5257
				100	100	100	0	100	42.2864	44.3495	0	57.6651	63.7051	23.6469	30.6863	32.5257
				100	78.1515	100	0	0	0	22.7489	0	53.6786	60.2874	0	35.0324	32.1191
				100	78.1515	100	0	100	0	22.7489	0	53.6786	60.2874	0	35.0324	32.1191
				100	78.1515	100	100	0	0	22.7489	0	53.6786	60.2874	0	35.0324	32.1191
				100	78.1515	100	100	100	0	22.7489	0	53.6786	60.2874	0	35.0324	32.1191
				100	78.1515	0	0	0	29.9967	27.4344	0	50.1281	57.2434	11.8038	38.6911	31.9645
				100	78.1515	0	0	100	29.9967	27.4344	0	50.1281	57.2434	11.8038	38.6911	31.9645
				100	78.1515	0	0	100	29.9021	27.4344	0	50.1482	57.2606	11.7013	38.7415	31.8959
				0	0	0	0	0	0	0	0	40.0379	48.5928	0	49.3574	31.2622
				0	0	0	0	100	0	0	0	40.0379	48.5928	0	49.3574	31.2622
				0	0	0	100	0	0	0	0	40.0379	48.5928	0	49.3574	31.2622
				0	0	0	100	100	0	0	0	40.0379	48.5928	0	49.3574	31.2622
				0	100	0	0	0	0	0	0	40.0379	48.5928	0	49.3574	31.2622
				0	100	0	0	100	0	0	0	40.0379	48.5928	0	49.3574	31.2622
				0	100	0	100	0	0	0	0	40.0379	48.5928	0	49.3574	31.2622
				0	100	0	100	100	0	0	0	40.0379	48.5928	0	49.3574	31.2622
				100	78.1515	100	100	0	42.2864	49.035	0	60.4746	66.1137	33.1451	29.9611	30.5252
				100	78.1515	100	100	100	42.2864	49.035	0	60.4746	66.1137	33.1451	29.9611	30.5252
				100	100	100	100	0	42.2864	49.035	0	60.4746	66.1137	33.1451	29.9611	30.5252
				100	100	100	100	100	42.2864	49.035	0	60.4746	66.1137	33.1451	29.9611	30.5252
				0	0	0	0	0	0	1.13429	0	40.7181	49.1759	0	49.9319	30.0442
				0	0	0	0	100	0	1.13429	0	40.7181	49.1759	0	49.9319	30.0442
				0	0	0	100	0	0	1.13429	0	40.7181	49.1759	0	49.9319	30.0442
				0	0	0	100	100	0	1.13429	0	40.7181	49.1759	0	49.9319	30.0442
				0	100	0	0	0	0	1.13429	0	40.7181	49.1759	0	49.9319	30.0442
				0	100	0	0	100	0	1.13429	0	40.7181	49.1759	0	49.9319	30.0442
				0	100	0	100	0	0	1.13429	0	40.7181	49.1759	0	49.9319	30.0442
				0	100	0	100	100	0	1.13429	0	40.7181	49.1759	0	49.9319	30.0442
				100	78.1515	0	0	100	27.217	27.4344	0	50.7175	57.7487	8.7905	40.1717	29.9475
				100	78.1515	100	0	0	42.2864	49.035	0	60.4746	66.1137	23.237	33.1929	27.3635
				100	78.1515	100	0	100	42.2864	49.035	0	60.4746	66.1137	23.237	33.1929	27.3635
				100	100	100	0	0	42.2864	49.035	0	60.4746	66.1137	23.237	33.1929	27.3635
				100	100	100	0	100	42.2864	49.035	0	60.4746	66.1137	23.237	33.1929	27.3635
				100	78.1515	100	0	0	0	27.4344	0	56.4881	62.696	0	37.4052	27.0878
				100	78.1515	100	0	100	0	27.4344	0	56.4881	62.696	0	37.4052	27.0878
				100	78.1515	100	100	0	0	27.4344	0	56.4881	62.696	0	37.4052	27.0878
				100	78.1515	100	100	100	0	27.4344	0	56.4881	62.696	0	37.4052	27.0878
				100	78.1515	100	100	0	29.9967	44.3495	0	60.2708	65.939	20.2322	34.0008	26.7697
				100	78.1515	100	100	100	29.9967	44.3495	0	60.2708	65.939	20.2322	34.0008	26.7697
				100	100	100	100	0	29.9967	44.3495	0	60.2708	65.939	20.2322	34.0008	26.7697
				100	100	100	100	100	29.9967	44.3495	0	60.2708	65.939	20.2322	34.0008	26.7697
				100	78.1515	100	100	100	29.9021	44.3495	0	60.2909	65.9562	20.1297	34.0512	26.7011
				100	78.1515	100	100	100	27.217	44.3495	0	60.8602	66.4443	17.2189	35.4814	24.7527
				100	100	100	100	100	27.217	44.3495	0	60.8602	66.4443	17.2189	35.4814	24.7527
				100	78.1515	100	0	0	29.9967	44.3495	0	60.2708	65.939	10.324	37.2326	23.608
				100	78.1515	100	0	100	29.9967	44.3495	0	60.2708	65.939	10.324	37.2326	23.608
				100	100	100	0	0	29.9967	44.3495	0	60.2708	65.939	10.324	37.2326	23.608
				100	100	100	0	100	29.9967	44.3495	0	60.2708	65.939	10.324	37.2326	23.608
				100	78.1515	100	0	100	29.9021	44.3495	0	60.2909	65.9562	10.2216	37.2829	23.5395
				100	78.1515	100	100	0	29.9967	49.035	0	63.0803	68.3477	19.8223	36.5074	21.6076
				100	78.1515	100	100	100	29.9967	49.035	0	63.0803	68.3477	19.8223	36.5074	21.6076
				100	100	100	100	0	29.9967	49.035	0	63.0803	68.3477	19.8223	36.5074	21.6076
				100	100	100	100	100	29.9967	49.035	0	63.0803	68.3477	19.8223	36.5074	21.6076
				100	78.1515	100	0	100	27.217	44.3495	0	60.8602	66.4443	7.31073	38.7132	21.5911
				100	100	100	0	100	27.217	44.3495	0	60.8602	66.4443	7.31073	38.7132	21.5911
				100	78.1515	100	100	100	29.9021	49.035	0	63.1004	68.3649	19.7198	36.5577	21.539
				100	78.1515	0	100	0	42.2864	49.035	0	60.4746	66.1137	33.1451	40.4686	20.2457
				100	78.1515	0	100	100	42.2864	49.035	0	60.4746	66.1137	33.1451	40.4686	20.2457
				100	100	0	100	0	42.2864	49.035	0	60.4746	66.1137	33.1451	40.4686	20.2457
				100	100	0	100	100	42.2864	49.035	0	60.4746	66.1137	33.1451	40.4686	20.2457
				100	78.1515	100	100	100	27.217	49.035	0	63.6697	68.853	16.809	37.988	19.5906
				100	100	100	100	100	27.217	49.035	0	63.6697	68.853	16.809	37.988	19.5906
				100	78.1515	100	0	0	29.9967	49.035	0	63.0803	68.3477	9.91414	39.7391	18.4459
				100	78.1515	100	0	100	29.9967	49.035	0	63.0803	68.3477	9.91414	39.7391	18.4459
				100	100	100	0	0	29.9967	49.035	0	63.0803	68.3477	9.91414	39.7391	18.4459
				100	100	100	0	100	29.9967	49.035	0	63.0803	68.3477	9.91414	39.7391	18.4459
				100	78.1515	100	0	100	29.9021	49.035	0	63.1004	68.3649	9.81167	39.7894	18.3773
				100	78.1515	0	0	0	42.2864	49.035	0	60.4746	66.1137	23.237	43.7003	17.084
				100	78.1515	0	0	100	42.2864	49.035	0	60.4746	66.1137	23.237	43.7003	17.084
				100	100	0	0	0	42.2864	49.035	0	60.4746	66.1137	23.237	43.7003	17.084
				100	100	0	0	100	42.2864	49.035	0	60.4746	66.1137	23.237	43.7003	17.084
				100	78.1515	0	0	0	0	27.4344	0	56.4881	62.696	0	47.9127	16.8083
				100	78.1515	0	0	100	0	27.4344	0	56.4881	62.696	0	47.9127	16.8083
				100	78.1515	0	100	0	0	27.4344	0	56.4881	62.696	0	47.9127	16.8083
				100	78.1515	0	100	100	0	27.4344	0	56.4881	62.696	0	47.9127	16.8083
				100	78.1515	100	0	100	27.217	49.035	0	63.6697	68.853	6.90084	41.2197	16.429
				100	100	100	0	100	27.217	49.035	0	63.6697	68.853	6.90084	41.2197	16.429
				100	78.1515	100	100	0	90.3954	95.3145	0	78.0245	81.1598	81.2497	29.0931	14.4463
				100	78.1515	100	100	100	90.3954	95.3145	0	78.0245	81.1598	81.2497	29.0931	14.4463
				100	78.1515	100	100	0	87.7103	95.3145	0	78.5938	81.6479	78.3389	30.5233	12.4979
				100	78.1515	100	100	100	87.7103	95.3145	0	78.5938	81.6479	78.3389	30.5233	12.4979
				100	100	100	100	0	87.7103	95.3145	0	78.5938	81.6479	78.3389	30.5233	12.4979
				100	100	100	100	100	87.7103	95.3145	0	78.5938	81.6479	78.3389	30.5233	12.4979
				100	78.1515	0	100	0	29.9967	49.035	0	63.0803	68.3477	19.8223	47.0148	11.3281
				100	78.1515	0	100	100	29.9967	49.035	0	63.0803	68.3477	19.8223	47.0148	11.3281
				100	100	0	100	0	29.9967	49.035	0	63.0803	68.3477	19.8223	47.0148	11.3281
				100	100	0	100	100	29.9967	49.035	0	63.0803	68.3477	19.8223	47.0148	11.3281
				100	78.1515	100	0	0	90.3954	95.3145	0	78.0245	81.1598	71.3416	32.3248	11.2847
				100	78.1515	100	0	100	90.3954	95.3145	0	78.0245	81.1598	71.3416	32.3248	11.2847
				100	78.1515	0	100	100	29.9021	49.035	0	63.1004	68.3649	19.7198	47.0652	11.2595
				100	78.1515	100	0	0	87.7103	95.3145	0	78.5938	81.6479	68.4307	33.7551	9.3363
				100	78.1515	100	0	100	87.7103	95.3145	0	78.5938	81.6479	68.4307	33.7551	9.3363
				100	100	100	0	0	87.7103	95.3145	0	78.5938	81.6479	68.4307	33.7551	9.3363
				100	100	100	0	100	87.7103	95.3145	0	78.5938	81.6479	68.4307	33.7551	9.3363
				100	78.1515	0	100	100	27.217	49.035	0	63.6697	68.853	16.809	48.4954	9.31111
				100	100	0	100	100	27.217	49.035	0	63.6697	68.853	16.809	48.4954	9.31111
				100	78.1515	100	100	0	90.3954	100	0	80.834	83.5685	80.8398	31.5996	9.28418
				100	78.1515	100	100	100	90.3954	100	0	80.834	83.5685	80.8398	31.5996	9.28418
				100	78.1515	100	0	0	0	44.3495	0	66.6308	71.3916	0	45.9715	8.92407
				100	78.1515	100	0	100	0	44.3495	0	66.6308	71.3916	0	45.9715	8.92407
				100	78.1515	100	100	0	0	44.3495	0	66.6308	71.3916	0	45.9715	8.92407
				100	78.1515	100	100	100	0	44.3495	0	66.6308	71.3916	0	45.9715	8.92407
				100	100	100	0	0	0	44.3495	0	66.6308	71.3916	0	45.9715	8.92407
				100	100	100	0	100	0	44.3495	0	66.6308	71.3916	0	45.9715	8.92407
				100	100	100	100	0	0	44.3495	0	66.6308	71.3916	0	45.9715	8.92407
				100	100	100	100	100	0	44.3495	0	66.6308	71.3916	0	45.9715	8.92407
				100	78.1515	0	0	0	29.9967	49.035	0	63.0803	68.3477	9.91414	50.2466	8.16641
				100	78.1515	0	0	100	29.9967	49.035	0	63.0803	68.3477	9.91414	50.2466	8.16641
				100	100	0	0	0	29.9967	49.035	0	63.0803	68.3477	9.91414	50.2466	8.16641
				100	100	0	0	100	29.9967	49.035	0	63.0803	68.3477	9.91414	50.2466	8.16641
				100	78.1515	0	0	100	29.9021	49.035	0	63.1004	68.3649	9.81167	50.2969	8.09783
				100	78.1515	100	100	0	87.7103	100	0	81.4033	84.0565	77.929	33.0299	7.33582
				100	78.1515	100	100	100	87.7103	100	0	81.4033	84.0565	77.929	33.0299	7.33582
				100	100	100	100	0	87.7103	100	0	81.4033	84.0565	77.929	33.0299	7.33582
				100	100	100	100	100	87.7103	100	0	81.4033	84.0565	77.929	33.0299	7.33582
				100	78.1515	0	0	100	27.217	49.035	0	63.6697	68.853	6.90084	51.7272	6.14947
				100	100	0	0	100	27.217	49.035	0	63.6697	68.853	6.90084	51.7272	6.14947
				100	78.1515	100	0	0	90.3954	100	0	80.834	83.5685	70.9317	34.8314	6.12255
				100	78.1515	100	0	100	90.3954	100	0	80.834	83.5685	70.9317	34.8314	6.12255
				100	78.1515	100	0	0	87.7103	100	0	81.4033	84.0565	68.0208	36.2616	4.17419
				100	78.1515	100	0	100	87.7103	100	0	81.4033	84.0565	68.0208	36.2616	4.17419
				100	100	100	0	0	87.7103	100	0	81.4033	84.0565	68.0208	36.2616	4.17419
				100	100	100	0	100	87.7103	100	0	81.4033	84.0565	68.0208	36.2616	4.17419
				100	78.1515	100	0	0	0	49.035	0	69.4403	73.8003	0	48.3443	3.89275
				100	78.1515	100	0	100	0	49.035	0	69.4403	73.8003	0	48.3443	3.89275
				100	78.1515	100	100	0	0	49.035	0	69.4403	73.8003	0	48.3443	3.89275
				100	78.1515	100	100	100	0	49.035	0	69.4403	73.8003	0	48.3443	3.89275
				100	100	100	0	0	0	49.035	0	69.4403	73.8003	0	48.3443	3.89275
				100	100	100	0	100	0	49.035	0	69.4403	73.8003	0	48.3443	3.89275
				100	100	100	100	0	0	49.035	0	69.4403	73.8003	0	48.3443	3.89275
				100	100	100	100	100	0	49.035	0	69.4403	73.8003	0	48.3443	3.89275
				0	0	0	0	0	0	0	0	0	0	0	0	0
				0	100	0	0	0	0	100	0	100	100	0	100	0
				0	100	0	0	0	29.9967	100	0	93.64	94.5474	5.45563	92.849	0
				0	100	0	0	0	42.2864	100	0	91.0343	92.3134	18.7785	86.3028	0
				0	100	0	0	100	0	100	0	100	100	0	100	0
				0	100	0	0	100	29.9967	100	0	93.64	94.5474	5.45563	92.849	0
				0	100	0	0	100	42.2864	100	0	91.0343	92.3134	18.7785	86.3028	0
				0	100	0	100	0	0	100	0	100	100	0	100	0
				0	100	0	100	0	29.9967	100	0	93.64	94.5474	15.3638	89.6173	0
				0	100	0	100	0	42.2864	100	0	91.0343	92.3134	28.6866	83.071	0
				0	100	0	100	100	0	100	0	100	100	0	100	0
				0	100	0	100	100	29.9967	100	0	93.64	94.5474	15.3638	89.6173	0
				0	100	0	100	100	42.2864	100	0	91.0343	92.3134	28.6866	83.071	0
				0	100	100	0	0	0	95.3145	0	97.1905	97.5913	0	87.1197	0
				0	100	100	0	0	29.9967	95.3145	0	90.8305	92.1387	5.86552	79.835	0
				0	100	100	0	0	42.2864	95.3145	0	88.2248	89.9048	19.1884	73.2888	0
				0	100	100	0	100	0	95.3145	0	97.1905	97.5913	0	87.1197	0
				0	100	100	0	100	29.9967	95.3145	0	90.8305	92.1387	5.86552	79.835	0
				0	100	100	0	100	42.2864	95.3145	0	88.2248	89.9048	19.1884	73.2888	0
				0	100	100	100	0	0	95.3145	0	97.1905	97.5913	0	87.1197	0
				0	100	100	100	0	29.9967	95.3145	0	90.8305	92.1387	15.7737	76.6033	0
				0	100	100	100	0	42.2864	95.3145	0	88.2248	89.9048	29.0965	70.057	0
				0	100	100	100	100	0	95.3145	0	97.1905	97.5913	0	87.1197	0
				0	100	100	100	100	29.9967	95.3145	0	90.8305	92.1387	15.7737	76.6033	0
				0	100	100	100	100	42.2864	95.3145	0	88.2248	89.9048	29.0965	70.057	0
				0	100	100	0	0	0	100	0	100	100	0	89.4925	0
				0	100	100	0	0	29.9967	100	0	93.64	94.5474	5.45563	82.3415	0
				0	100	100	0	0	42.2864	100	0	91.0343	92.3134	18.7785	75.7953	0
				0	100	100	0	100	0	100	0	100	100	0	89.4925	0
				0	100	100	0	100	29.9967	100	0	93.64	94.5474	5.45563	82.3415	0
				0	100	100	0	100	42.2864	100	0	91.0343	92.3134	18.7785	75.7953	0
				0	100	100	100	0	0	100	0	100	100	0	89.4925	0
				0	100	100	100	0	29.9967	100	0	93.64	94.5474	15.3638	79.1098	0
				0	100	100	100	0	42.2864	100	0	91.0343	92.3134	28.6866	72.5636	0
				0	100	100	100	100	0	100	0	100	100	0	89.4925	0
				0	100	100	100	100	29.9967	100	0	93.64	94.5474	15.3638	79.1098	0
				0	100	100	100	100	42.2864	100	0	91.0343	92.3134	28.6866	72.5636	0
				100	78.1515	0	0	0	0	49.035	0	69.4403	73.8003	0	58.8518	0
				100	78.1515	0	0	100	0	49.035	0	69.4403	73.8003	0	58.8518	0
				100	78.1515	0	100	0	0	49.035	0	69.4403	73.8003	0	58.8518	0
				100	78.1515	0	100	100	0	49.035	0	69.4403	73.8003	0	58.8518	0
				100	78.1515	0	0	0	0	100	0	100	100	0	84.6618	0
				100	78.1515	0	0	0	29.9967	100	0	93.64	94.5474	5.45563	77.5108	0
				100	78.1515	0	0	0	42.2864	100	0	91.0343	92.3134	18.7785	70.9646	0
				100	78.1515	0	0	0	87.7103	100	0	81.4033	84.0565	68.0208	46.7691	0
				100	78.1515	0	0	0	90.3954	100	0	80.834	83.5685	70.9317	45.3388	0
				100	78.1515	0	0	100	0	100	0	100	100	0	84.6618	0
				100	78.1515	0	0	100	27.217	100	0	94.2293	95.0527	2.44234	78.9914	0
				100	78.1515	0	0	100	29.9021	100	0	93.66	94.5646	5.35317	77.5611	0
				100	78.1515	0	0	100	29.9967	100	0	93.64	94.5474	5.45563	77.5108	0
				100	78.1515	0	0	100	42.2864	100	0	91.0343	92.3134	18.7785	70.9646	0
				100	78.1515	0	0	100	87.7103	100	0	81.4033	84.0565	68.0208	46.7691	0
				100	78.1515	0	0	100	90.3954	100	0	80.834	83.5685	70.9317	45.3388	0
				100	78.1515	0	100	0	0	100	0	100	100	0	84.6618	0
				100	78.1515	0	100	0	29.9967	100	0	93.64	94.5474	15.3638	74.279	0
				100	78.1515	0	100	0	42.2864	100	0	91.0343	92.3134	28.6866	67.7328	0
				100	78.1515	0	100	0	87.7103	100	0	81.4033	84.0565	77.929	43.5373	0
				100	78.1515	0	100	0	90.3954	100	0	80.834	83.5685	80.8398	42.1071	0
				100	78.1515	0	100	100	0	100	0	100	100	0	84.6618	0
				100	78.1515	0	100	100	27.217	100	0	94.2293	95.0527	12.3505	75.7596	0
				100	78.1515	0	100	100	29.9021	100	0	93.66	94.5646	15.2613	74.3294	0
				100	78.1515	0	100	100	29.9967	100	0	93.64	94.5474	15.3638	74.279	0
				100	78.1515	0	100	100	42.2864	100	0	91.0343	92.3134	28.6866	67.7328	0
				100	78.1515	0	100	100	87.7103	100	0	81.4033	84.0565	77.929	43.5373	0
				100	78.1515	0	100	100	90.3954	100	0	80.834	83.5685	80.8398	42.1071	0
				100	78.1515	100	0	0	0	95.3145	0	97.1905	97.5913	0	71.7815	0
				100	78.1515	100	0	0	29.9967	95.3145	0	90.8305	92.1387	5.86552	64.4968	0
				100	78.1515	100	0	0	42.2864	95.3145	0	88.2248	89.9048	19.1884	57.9505	0
				100	78.1515	100	0	100	0	95.3145	0	97.1905	97.5913	0	71.7815	0
				100	78.1515	100	0	100	27.217	95.3145	0	91.4198	92.644	2.85223	65.9774	0
				100	78.1515	100	0	100	29.9021	95.3145	0	90.8505	92.1559	5.76306	64.5471	0
				100	78.1515	100	0	100	29.9967	95.3145	0	90.8305	92.1387	5.86552	64.4968	0
				100	78.1515	100	0	100	42.2864	95.3145	0	88.2248	89.9048	19.1884	57.9505	0
				100	78.1515	100	100	0	0	95.3145	0	97.1905	97.5913	0	71.7815	0
				100	78.1515	100	100	0	29.9967	95.3145	0	90.8305	92.1387	15.7737	61.265	0
				100	78.1515	100	100	0	42.2864	95.3145	0	88.2248	89.9048	29.0965	54.7188	0
				100	78.1515	100	100	100	0	95.3145	0	97.1905	97.5913	0	71.7815	0
				100	78.1515	100	100	100	27.217	95.3145	0	91.4198	92.644	12.7604	62.7456	0
				100	78.1515	100	100	100	29.9021	95.3145	0	90.8505	92.1559	15.6712	61.3154	0
				100	78.1515	100	100	100	29.9967	95.3145	0	90.8305	92.1387	15.7737	61.265	0
				100	78.1515	100	100	100	42.2864	95.3145	0	88.2248	89.9048	29.0965	54.7188	0
				100	78.1515	100	0	0	0	100	0	100	100	0	74.1543	0
				100	78.1515	100	0	0	29.9967	100	0	93.64	94.5474	5.45563	67.0033	0
				100	78.1515	100	0	0	42.2864	100	0	91.0343	92.3134	18.7785	60.4571	0
				100	78.1515	100	0	100	0	100	0	100	100	0	74.1543	0
				100	78.1515	100	0	100	27.217	100	0	94.2293	95.0527	2.44234	68.4839	0
				100	78.1515	100	0	100	29.9021	100	0	93.66	94.5646	5.35317	67.0537	0
				100	78.1515	100	0	100	29.9967	100	0	93.64	94.5474	5.45563	67.0033	0
				100	78.1515	100	0	100	42.2864	100	0	91.0343	92.3134	18.7785	60.4571	0
				100	78.1515	100	100	0	0	100	0	100	100	0	74.1543	0
				100	78.1515	100	100	0	29.9967	100	0	93.64	94.5474	15.3638	63.7716	0
				100	78.1515	100	100	0	42.2864	100	0	91.0343	92.3134	28.6866	57.2253	0
				100	78.1515	100	100	100	0	100	0	100	100	0	74.1543	0
				100	78.1515	100	100	100	27.217	100	0	94.2293	95.0527	12.3505	65.2522	0
				100	78.1515	100	100	100	29.9021	100	0	93.66	94.5646	15.2613	63.8219	0
				100	78.1515	100	100	100	29.9967	100	0	93.64	94.5474	15.3638	63.7716	0
				100	78.1515	100	100	100	42.2864	100	0	91.0343	92.3134	28.6866	57.2253	0
				100	100	0	0	0	0	49.035	0	69.4403	73.8003	0	58.8518	0
				100	100	0	0	100	0	49.035	0	69.4403	73.8003	0	58.8518	0
				100	100	0	100	0	0	49.035	0	69.4403	73.8003	0	58.8518	0
				100	100	0	100	100	0	49.035	0	69.4403	73.8003	0	58.8518	0
				100	100	0	0	0	0	100	0	100	100	0	84.6618	0
				100	100	0	0	0	29.9967	100	0	93.64	94.5474	5.45563	77.5108	0
				100	100	0	0	0	42.2864	100	0	91.0343	92.3134	18.7785	70.9646	0
				100	100	0	0	0	87.7103	100	0	81.4033	84.0565	68.0208	46.7691	0
				100	100	0	0	100	0	100	0	100	100	0	84.6618	0
				100	100	0	0	100	27.217	100	0	94.2293	95.0527	2.44234	78.9914	0
				100	100	0	0	100	29.9967	100	0	93.64	94.5474	5.45563	77.5108	0
				100	100	0	0	100	42.2864	100	0	91.0343	92.3134	18.7785	70.9646	0
				100	100	0	0	100	87.7103	100	0	81.4033	84.0565	68.0208	46.7691	0
				100	100	0	100	0	0	100	0	100	100	0	84.6618	0
				100	100	0	100	0	29.9967	100	0	93.64	94.5474	15.3638	74.279	0
				100	100	0	100	0	42.2864	100	0	91.0343	92.3134	28.6866	67.7328	0
				100	100	0	100	0	87.7103	100	0	81.4033	84.0565	77.929	43.5373	0
				100	100	0	100	100	0	100	0	100	100	0	84.6618	0
				100	100	0	100	100	27.217	100	0	94.2293	95.0527	12.3505	75.7596	0
				100	100	0	100	100	29.9967	100	0	93.64	94.5474	15.3638	74.279	0
				100	100	0	100	100	42.2864	100	0	91.0343	92.3134	28.6866	67.7328	0
				100	100	0	100	100	87.7103	100	0	81.4033	84.0565	77.929	43.5373	0
				100	100	100	0	0	0	95.3145	0	97.1905	97.5913	0	71.7815	0
				100	100	100	0	0	29.9967	95.3145	0	90.8305	92.1387	5.86552	64.4968	0
				100	100	100	0	0	42.2864	95.3145	0	88.2248	89.9048	19.1884	57.9505	0
				100	100	100	0	100	0	95.3145	0	97.1905	97.5913	0	71.7815	0
				100	100	100	0	100	27.217	95.3145	0	91.4198	92.644	2.85223	65.9774	0
				100	100	100	0	100	29.9967	95.3145	0	90.8305	92.1387	5.86552	64.4968	0
				100	100	100	0	100	42.2864	95.3145	0	88.2248	89.9048	19.1884	57.9505	0
				100	100	100	100	0	0	95.3145	0	97.1905	97.5913	0	71.7815	0
				100	100	100	100	0	29.9967	95.3145	0	90.8305	92.1387	15.7737	61.265	0
				100	100	100	100	0	42.2864	95.3145	0	88.2248	89.9048	29.0965	54.7188	0
				100	100	100	100	100	0	95.3145	0	97.1905	97.5913	0	71.7815	0
				100	100	100	100	100	27.217	95.3145	0	91.4198	92.644	12.7604	62.7456	0
				100	100	100	100	100	29.9967	95.3145	0	90.8305	92.1387	15.7737	61.265	0
				100	100	100	100	100	42.2864	95.3145	0	88.2248	89.9048	29.0965	54.7188	0
				100	100	100	0	0	0	100	0	100	100	0	74.1543	0
				100	100	100	0	0	29.9967	100	0	93.64	94.5474	5.45563	67.0033	0
				100	100	100	0	0	42.2864	100	0	91.0343	92.3134	18.7785	60.4571	0
				100	100	100	0	100	0	100	0	100	100	0	74.1543	0
				100	100	100	0	100	27.217	100	0	94.2293	95.0527	2.44234	68.4839	0
				100	100	100	0	100	29.9967	100	0	93.64	94.5474	5.45563	67.0033	0
				100	100	100	0	100	42.2864	100	0	91.0343	92.3134	18.7785	60.4571	0
				100	100	100	100	0	0	100	0	100	100	0	74.1543	0
				100	100	100	100	0	29.9967	100	0	93.64	94.5474	15.3638	63.7716	0
				100	100	100	100	0	42.2864	100	0	91.0343	92.3134	28.6866	57.2253	0
				100	100	100	100	100	0	100	0	100	100	0	74.1543	0
				100	100	100	100	100	27.217	100	0	94.2293	95.0527	12.3505	65.2522	0
				100	100	100	100	100	29.9967	100	0	93.64	94.5474	15.3638	63.7716	0
				100	100	100	100	100	42.2864	100	0	91.0343	92.3134	28.6866	57.2253	0

## Sheet: SD11_d
			AgRP	POMC	MCH	Ntsn	LHGal	OX	OXT	N-GABA	NTSCA	NTSGLP1	VTA	NAc	FI
			0	0	0	0	0	42.4736	0	0	0	0	37.4296	0	100
			0	0	0	0	100	42.4736	0	0	0	0	37.4296	0	100
			0	0	0	100	0	42.4736	0	0	0	0	60.0576	0	100
			0	0	0	100	100	42.4736	0	0	0	0	60.0576	0	100
			0	0	0	0	0	42.4736	0.476504	0	0	0	37.4296	0	100
			0	0	0	0	100	42.4736	0.476504	0	0	0	37.4296	0	100
			0	0	0	100	0	42.4736	0.476504	0	0	0	60.0576	0	100
			0	0	0	100	100	42.4736	0.476504	0	0	0	60.0576	0	100
			0	0	100	0	0	42.4736	0	0	0	0	37.4296	0	100
			0	0	100	0	100	42.4736	0	0	0	0	37.4296	0	100
			0	0	100	100	0	42.4736	0	0	0	0	60.0576	0	100
			0	0	100	100	100	42.4736	0	0	0	0	60.0576	0	100
			0	0	100	0	0	42.4736	0.476504	0	0	0	37.4296	0	100
			0	0	100	0	100	42.4736	0.476504	0	0	0	37.4296	0	100
			0	0	100	100	0	42.4736	0.476504	0	0	0	60.0576	0	100
			0	0	100	100	100	42.4736	0.476504	0	0	0	60.0576	0	100
			0	100	0	0	0	42.4736	0	0	0	0	37.4296	0	100
			0	100	0	0	100	42.4736	0	0	0	0	37.4296	0	100
			0	100	0	100	0	42.4736	0	0	0	0	60.0576	0	100
			0	100	0	100	100	42.4736	0	0	0	0	60.0576	0	100
			0	100	0	0	0	42.4736	0.476504	0	0	0	37.4296	0	100
			0	100	0	0	100	42.4736	0.476504	0	0	0	37.4296	0	100
			0	100	0	100	0	42.4736	0.476504	0	0	0	60.0576	0	100
			0	100	0	100	100	42.4736	0.476504	0	0	0	60.0576	0	100
			0	100	100	0	0	42.4736	0	0	0	0	37.4296	0	100
			0	100	100	0	100	42.4736	0	0	0	0	37.4296	0	100
			0	100	100	100	0	42.4736	0	0	0	0	60.0576	0	100
			0	100	100	100	100	42.4736	0	0	0	0	60.0576	0	100
			0	100	100	0	0	42.4736	0.476504	0	0	0	37.4296	0	100
			0	100	100	0	100	42.4736	0.476504	0	0	0	37.4296	0	100
			0	100	100	100	0	42.4736	0.476504	0	0	0	60.0576	0	100
			0	100	100	100	100	42.4736	0.476504	0	0	0	60.0576	0	100
			100	0	0	0	0	42.4736	0	0	0	0	37.4296	0	100
			100	0	0	0	0	100	0	0	0	0	77.372	0	100
			100	0	0	0	100	42.4736	0	0	0	0	37.4296	0	100
			100	0	0	0	100	76.3981	0	0	0	0	60.9845	0	100
			100	0	0	0	100	100	0	0	0	0	77.372	0	100
			100	0	0	100	0	42.4736	0	0	0	0	60.0576	0	100
			100	0	0	100	0	100	0	0	0	0	100	0	100
			100	0	0	100	100	42.4736	0	0	0	0	60.0576	0	100
			100	0	0	100	100	76.3981	0	0	0	0	83.6125	0	100
			100	0	0	100	100	100	0	0	0	0	100	0	100
			100	0	0	0	0	42.4736	0.476504	0	0	0	37.4296	0	100
			100	0	0	0	0	100	0.476504	0	0	0	77.372	0	100
			100	0	0	0	100	42.4736	0.476504	0	0	0	37.4296	0	100
			100	0	0	0	100	76.3981	0.476504	0	0	0	60.9845	0	100
			100	0	0	0	100	100	0.476504	0	0	0	77.372	0	100
			100	0	0	100	0	42.4736	0.476504	0	0	0	60.0576	0	100
			100	0	0	100	0	100	0.476504	0	0	0	100	0	100
			100	0	0	100	100	42.4736	0.476504	0	0	0	60.0576	0	100
			100	0	0	100	100	76.3981	0.476504	0	0	0	83.6125	0	100
			100	0	0	100	100	100	0.476504	0	0	0	100	0	100
			100	0	100	0	0	42.4736	0	0	0	0	37.4296	0	100
			100	0	100	0	0	100	0	0	0	0	77.372	0	100
			100	0	100	0	100	42.4736	0	0	0	0	37.4296	0	100
			100	0	100	0	100	76.3981	0	0	0	0	60.9845	0	100
			100	0	100	0	100	100	0	0	0	0	77.372	0	100
			100	0	100	100	0	42.4736	0	0	0	0	60.0576	0	100
			100	0	100	100	0	100	0	0	0	0	100	0	100
			100	0	100	100	100	42.4736	0	0	0	0	60.0576	0	100
			100	0	100	100	100	76.3981	0	0	0	0	83.6125	0	100
			100	0	100	100	100	100	0	0	0	0	100	0	100
			100	0	100	0	0	42.4736	0.476504	0	0	0	37.4296	0	100
			100	0	100	0	0	100	0.476504	0	0	0	77.372	0	100
			100	0	100	0	100	42.4736	0.476504	0	0	0	37.4296	0	100
			100	0	100	0	100	76.3981	0.476504	0	0	0	60.9845	0	100
			100	0	100	0	100	100	0.476504	0	0	0	77.372	0	100
			100	0	100	100	0	42.4736	0.476504	0	0	0	60.0576	0	100
			100	0	100	100	0	100	0.476504	0	0	0	100	0	100
			100	0	100	100	100	42.4736	0.476504	0	0	0	60.0576	0	100
			100	0	100	100	100	76.3981	0.476504	0	0	0	83.6125	0	100
			100	0	100	100	100	100	0.476504	0	0	0	100	0	100
			100	80.7517	0	0	0	42.4736	0	0	0	0	37.4296	0	100
			100	80.7517	0	0	0	49.2111	0	0	0	0	42.1077	0	100
			100	80.7517	0	0	0	58.9871	0	0	0	0	48.8954	0	100
			100	80.7517	0	0	0	100	0	0	0	0	77.372	0	100
			100	80.7517	0	0	100	35.3852	0	0	0	0	32.5079	0	100
			100	80.7517	0	0	100	42.4736	0	0	0	0	37.4296	0	100
			100	80.7517	0	0	100	49.2111	0	0	0	0	42.1077	0	100
			100	80.7517	0	0	100	58.9871	0	0	0	0	48.8954	0	100
			100	80.7517	0	0	100	76.3981	0	0	0	0	60.9845	0	100
			100	80.7517	0	0	100	100	0	0	0	0	77.372	0	100
			100	80.7517	0	100	0	42.4736	0	0	0	0	60.0576	0	100
			100	80.7517	0	100	0	49.2111	0	0	0	0	64.7357	0	100
			100	80.7517	0	100	0	58.9871	0	0	0	0	71.5234	0	100
			100	80.7517	0	100	0	100	0	0	0	0	100	0	100
			100	80.7517	0	100	100	35.3852	0	0	0	0	55.1359	0	100
			100	80.7517	0	100	100	42.4736	0	0	0	0	60.0576	0	100
			100	80.7517	0	100	100	49.2111	0	0	0	0	64.7357	0	100
			100	80.7517	0	100	100	58.9871	0	0	0	0	71.5234	0	100
			100	80.7517	0	100	100	76.3981	0	0	0	0	83.6125	0	100
			100	80.7517	0	100	100	100	0	0	0	0	100	0	100
			100	80.7517	0	0	0	42.4736	0.476504	0	0	0	37.4296	0	100
			100	80.7517	0	0	0	49.2111	0.476504	0	0	0	42.1077	0	100
			100	80.7517	0	0	0	58.9871	0.476504	0	0	0	48.8954	0	100
			100	80.7517	0	0	0	100	0.476504	0	0	0	77.372	0	100
			100	80.7517	0	0	100	35.3852	0.476504	0	0	0	32.5079	0	100
			100	80.7517	0	0	100	42.4736	0.476504	0	0	0	37.4296	0	100
			100	80.7517	0	0	100	49.2111	0.476504	0	0	0	42.1077	0	100
			100	80.7517	0	0	100	58.9871	0.476504	0	0	0	48.8954	0	100
			100	80.7517	0	0	100	76.3981	0.476504	0	0	0	60.9845	0	100
			100	80.7517	0	0	100	100	0.476504	0	0	0	77.372	0	100
			100	80.7517	0	100	0	42.4736	0.476504	0	0	0	60.0576	0	100
			100	80.7517	0	100	0	49.2111	0.476504	0	0	0	64.7357	0	100
			100	80.7517	0	100	0	58.9871	0.476504	0	0	0	71.5234	0	100
			100	80.7517	0	100	0	100	0.476504	0	0	0	100	0	100
			100	80.7517	0	100	100	35.3852	0.476504	0	0	0	55.1359	0	100
			100	80.7517	0	100	100	42.4736	0.476504	0	0	0	60.0576	0	100
			100	80.7517	0	100	100	49.2111	0.476504	0	0	0	64.7357	0	100
			100	80.7517	0	100	100	58.9871	0.476504	0	0	0	71.5234	0	100
			100	80.7517	0	100	100	76.3981	0.476504	0	0	0	83.6125	0	100
			100	80.7517	0	100	100	100	0.476504	0	0	0	100	0	100
			100	80.7517	0	0	0	100	30.6136	0	0	0	77.372	0	100
			100	80.7517	0	0	100	76.3981	30.6136	0	0	0	60.9845	0	100
			100	80.7517	0	0	100	100	30.6136	0	0	0	77.372	0	100
			100	80.7517	0	100	0	100	30.6136	0	0	0	100	0	100
			100	80.7517	0	100	100	76.3981	30.6136	0	0	0	83.6125	0	100
			100	80.7517	0	100	100	100	30.6136	0	0	0	100	0	100
			100	80.7517	100	0	0	42.4736	0	0	0	0	37.4296	0	100
			100	80.7517	100	0	0	49.2111	0	0	0	0	42.1077	0	100
			100	80.7517	100	0	0	58.9871	0	0	0	0	48.8954	0	100
			100	80.7517	100	0	0	100	0	0	0	0	77.372	0	100
			100	80.7517	100	0	100	35.3852	0	0	0	0	32.5079	0	100
			100	80.7517	100	0	100	42.4736	0	0	0	0	37.4296	0	100
			100	80.7517	100	0	100	49.2111	0	0	0	0	42.1077	0	100
			100	80.7517	100	0	100	58.9871	0	0	0	0	48.8954	0	100
			100	80.7517	100	0	100	76.3981	0	0	0	0	60.9845	0	100
			100	80.7517	100	0	100	100	0	0	0	0	77.372	0	100
			100	80.7517	100	100	0	42.4736	0	0	0	0	60.0576	0	100
			100	80.7517	100	100	0	49.2111	0	0	0	0	64.7357	0	100
			100	80.7517	100	100	0	58.9871	0	0	0	0	71.5234	0	100
			100	80.7517	100	100	0	100	0	0	0	0	100	0	100
			100	80.7517	100	100	100	35.3852	0	0	0	0	55.1359	0	100
			100	80.7517	100	100	100	42.4736	0	0	0	0	60.0576	0	100
			100	80.7517	100	100	100	49.2111	0	0	0	0	64.7357	0	100
			100	80.7517	100	100	100	58.9871	0	0	0	0	71.5234	0	100
			100	80.7517	100	100	100	76.3981	0	0	0	0	83.6125	0	100
			100	80.7517	100	100	100	100	0	0	0	0	100	0	100
			100	80.7517	100	0	0	42.4736	0.476504	0	0	0	37.4296	0	100
			100	80.7517	100	0	0	49.2111	0.476504	0	0	0	42.1077	0	100
			100	80.7517	100	0	0	58.9871	0.476504	0	0	0	48.8954	0	100
			100	80.7517	100	0	0	100	0.476504	0	0	0	77.372	0	100
			100	80.7517	100	0	100	35.3852	0.476504	0	0	0	32.5079	0	100
			100	80.7517	100	0	100	42.4736	0.476504	0	0	0	37.4296	0	100
			100	80.7517	100	0	100	49.2111	0.476504	0	0	0	42.1077	0	100
			100	80.7517	100	0	100	58.9871	0.476504	0	0	0	48.8954	0	100
			100	80.7517	100	0	100	76.3981	0.476504	0	0	0	60.9845	0	100
			100	80.7517	100	0	100	100	0.476504	0	0	0	77.372	0	100
			100	80.7517	100	100	0	42.4736	0.476504	0	0	0	60.0576	0	100
			100	80.7517	100	100	0	49.2111	0.476504	0	0	0	64.7357	0	100
			100	80.7517	100	100	0	58.9871	0.476504	0	0	0	71.5234	0	100
			100	80.7517	100	100	0	100	0.476504	0	0	0	100	0	100
			100	80.7517	100	100	100	35.3852	0.476504	0	0	0	55.1359	0	100
			100	80.7517	100	100	100	42.4736	0.476504	0	0	0	60.0576	0	100
			100	80.7517	100	100	100	49.2111	0.476504	0	0	0	64.7357	0	100
			100	80.7517	100	100	100	58.9871	0.476504	0	0	0	71.5234	0	100
			100	80.7517	100	100	100	76.3981	0.476504	0	0	0	83.6125	0	100
			100	80.7517	100	100	100	100	0.476504	0	0	0	100	0	100
			100	80.7517	100	0	0	100	29.5669	0	0	0	77.372	0	100
			100	80.7517	100	0	100	76.3981	29.5669	0	0	0	60.9845	0	100
			100	80.7517	100	0	100	100	29.5669	0	0	0	77.372	0	100
			100	80.7517	100	100	0	100	29.5669	0	0	0	100	0	100
			100	80.7517	100	100	100	76.3981	29.5669	0	0	0	83.6125	0	100
			100	80.7517	100	100	100	100	29.5669	0	0	0	100	0	100
			100	80.7517	100	0	0	100	30.6136	0	0	0	77.372	0	100
			100	80.7517	100	0	100	76.3981	30.6136	0	0	0	60.9845	0	100
			100	80.7517	100	0	100	100	30.6136	0	0	0	77.372	0	100
			100	80.7517	100	100	0	100	30.6136	0	0	0	100	0	100
			100	80.7517	100	100	100	76.3981	30.6136	0	0	0	83.6125	0	100
			100	80.7517	100	100	100	100	30.6136	0	0	0	100	0	100
			100	100	0	0	0	42.4736	0	0	0	0	37.4296	0	100
			100	100	0	0	0	49.2111	0	0	0	0	42.1077	0	100
			100	100	0	0	100	42.4736	0	0	0	0	37.4296	0	100
			100	100	0	0	100	49.2111	0	0	0	0	42.1077	0	100
			100	100	0	100	0	42.4736	0	0	0	0	60.0576	0	100
			100	100	0	100	0	49.2111	0	0	0	0	64.7357	0	100
			100	100	0	100	100	42.4736	0	0	0	0	60.0576	0	100
			100	100	0	100	100	49.2111	0	0	0	0	64.7357	0	100
			100	100	0	0	0	42.4736	0.476504	0	0	0	37.4296	0	100
			100	100	0	0	0	49.2111	0.476504	0	0	0	42.1077	0	100
			100	100	0	0	100	42.4736	0.476504	0	0	0	37.4296	0	100
			100	100	0	0	100	49.2111	0.476504	0	0	0	42.1077	0	100
			100	100	0	100	0	42.4736	0.476504	0	0	0	60.0576	0	100
			100	100	0	100	0	49.2111	0.476504	0	0	0	64.7357	0	100
			100	100	0	100	100	42.4736	0.476504	0	0	0	60.0576	0	100
			100	100	0	100	100	49.2111	0.476504	0	0	0	64.7357	0	100
			100	100	100	0	0	42.4736	0	0	0	0	37.4296	0	100
			100	100	100	0	0	49.2111	0	0	0	0	42.1077	0	100
			100	100	100	0	100	42.4736	0	0	0	0	37.4296	0	100
			100	100	100	0	100	49.2111	0	0	0	0	42.1077	0	100
			100	100	100	100	0	42.4736	0	0	0	0	60.0576	0	100
			100	100	100	100	0	49.2111	0	0	0	0	64.7357	0	100
			100	100	100	100	100	42.4736	0	0	0	0	60.0576	0	100
			100	100	100	100	100	49.2111	0	0	0	0	64.7357	0	100
			100	100	100	0	0	42.4736	0.476504	0	0	0	37.4296	0	100
			100	100	100	0	0	49.2111	0.476504	0	0	0	42.1077	0	100
			100	100	100	0	100	42.4736	0.476504	0	0	0	37.4296	0	100
			100	100	100	0	100	49.2111	0.476504	0	0	0	42.1077	0	100
			100	100	100	100	0	42.4736	0.476504	0	0	0	60.0576	0	100
			100	100	100	100	0	49.2111	0.476504	0	0	0	64.7357	0	100
			100	100	100	100	100	42.4736	0.476504	0	0	0	60.0576	0	100
			100	100	100	100	100	49.2111	0.476504	0	0	0	64.7357	0	100
			100	80.7517	100	100	100	25.6092	0	0	27.9706	25.6506	43.3624	0	86.7096
			100	100	100	100	100	25.6092	0	0	27.9706	25.6506	43.3624	0	86.7096
			100	80.7517	100	100	100	25.6092	0.476504	0	28.2571	25.9464	43.305	0	86.5735
			100	100	100	100	100	25.6092	0.476504	0	28.2571	25.9464	43.305	0	86.5735
			100	80.7517	100	100	0	58.9871	29.5669	0	30.2444	27.9977	66.0815	0	85.6292
			100	80.7517	100	100	100	58.9871	29.5669	0	30.2444	27.9977	66.0815	0	85.6292
			100	80.7517	100	100	0	58.9871	30.6136	0	30.8738	28.6474	65.9553	0	85.3301
			100	80.7517	100	100	100	58.9871	30.6136	0	30.8738	28.6474	65.9553	0	85.3301
			100	80.7517	100	0	0	58.9871	29.5669	0	30.2444	27.9977	43.4536	1.11551	84.6684
			100	80.7517	100	0	100	58.9871	29.5669	0	30.2444	27.9977	43.4536	1.11551	84.6684
			100	80.7517	100	0	0	58.9871	30.6136	0	30.8738	28.6474	43.3273	1.79489	83.7841
			100	80.7517	100	0	100	58.9871	30.6136	0	30.8738	28.6474	43.3273	1.79489	83.7841
			100	80.7517	100	0	100	25.6092	0	0	27.9706	25.6506	20.7345	5.07635	82.3372
			100	100	100	0	100	25.6092	0	0	27.9706	25.6506	20.7345	5.07635	82.3372
			100	0	100	100	100	18.8717	0	0	31.1005	28.8813	38.0564	3.48591	82.2199
			100	80.7517	100	100	100	18.8717	0	0	31.1005	28.8813	38.0564	3.48591	82.2199
			100	100	100	100	100	18.8717	0	0	31.1005	28.8813	38.0564	3.48591	82.2199
			100	80.7517	100	100	0	49.2111	29.5669	0	34.7858	32.6854	58.3826	1.63259	82.0651
			100	80.7517	100	100	100	49.2111	29.5669	0	34.7858	32.6854	58.3826	1.63259	82.0651
			100	80.7517	100	0	100	25.6092	0.476504	0	28.2571	25.9464	20.677	5.38562	81.9347
			100	100	100	0	100	25.6092	0.476504	0	28.2571	25.9464	20.677	5.38562	81.9347
			100	0	100	100	100	18.8717	0.476504	0	31.387	29.1771	37.999	3.79519	81.8174
			100	80.7517	100	100	100	18.8717	0.476504	0	31.387	29.1771	37.999	3.79519	81.8174
			100	100	100	100	100	18.8717	0.476504	0	31.387	29.1771	37.999	3.79519	81.8174
			100	80.7517	0	100	0	58.9871	30.6136	0	30.8738	28.6474	65.9553	4.35512	81.5789
			100	80.7517	0	100	100	58.9871	30.6136	0	30.8738	28.6474	65.9553	4.35512	81.5789
			100	80.7517	100	100	0	49.2111	30.6136	0	35.4152	33.3351	58.2563	2.31197	81.1809
			100	80.7517	100	100	100	49.2111	30.6136	0	35.4152	33.3351	58.2563	2.31197	81.1809
			100	80.7517	0	100	100	25.6092	0	0	27.9706	25.6506	43.3624	7.63658	80.132
			100	100	0	100	100	25.6092	0	0	27.9706	25.6506	43.3624	7.63658	80.132
			100	80.7517	0	100	100	25.6092	0.476504	0	28.2571	25.9464	43.305	7.94585	79.7295
			100	100	0	100	100	25.6092	0.476504	0	28.2571	25.9464	43.305	7.94585	79.7295
			100	0	100	0	100	18.8717	0	0	31.1005	28.8813	15.4285	9.7495	76.8249
			100	80.7517	100	0	100	18.8717	0	0	31.1005	28.8813	15.4285	9.7495	76.8249
			100	100	100	0	100	18.8717	0	0	31.1005	28.8813	15.4285	9.7495	76.8249
			100	80.7517	100	0	0	49.2111	29.5669	0	34.7858	32.6854	35.7546	7.89618	76.6701
			100	80.7517	100	0	100	49.2111	29.5669	0	34.7858	32.6854	35.7546	7.89618	76.6701
			100	80.7517	100	100	0	42.4736	29.5669	0	37.9157	35.9161	53.0766	6.30575	76.5528
			100	80.7517	100	100	100	42.4736	29.5669	0	37.9157	35.9161	53.0766	6.30575	76.5528
			0	0	100	100	100	18.8717	0	0	31.1005	28.8813	38.0564	10.1015	76.5217
			0	100	100	100	100	18.8717	0	0	31.1005	28.8813	38.0564	10.1015	76.5217
			100	0	100	0	100	18.8717	0.476504	0	31.387	29.1771	15.371	10.0588	76.4224
			100	80.7517	100	0	100	18.8717	0.476504	0	31.387	29.1771	15.371	10.0588	76.4224
			100	100	100	0	100	18.8717	0.476504	0	31.387	29.1771	15.371	10.0588	76.4224
			100	80.7517	0	0	0	58.9871	30.6136	0	30.8738	28.6474	43.3273	10.6187	76.1839
			100	80.7517	0	0	100	58.9871	30.6136	0	30.8738	28.6474	43.3273	10.6187	76.1839
			0	0	100	100	100	18.8717	0.476504	0	31.387	29.1771	37.999	10.4107	76.1192
			0	100	100	100	100	18.8717	0.476504	0	31.387	29.1771	37.999	10.4107	76.1192
			100	80.7517	100	0	0	49.2111	30.6136	0	35.4152	33.3351	35.6284	8.57556	75.7859
			100	80.7517	100	0	100	49.2111	30.6136	0	35.4152	33.3351	35.6284	8.57556	75.7859
			100	80.7517	100	100	0	42.4736	30.6136	0	38.5451	36.5658	52.9503	6.98513	75.6686
			100	80.7517	100	100	100	42.4736	30.6136	0	38.5451	36.5658	52.9503	6.98513	75.6686
			100	80.7517	0	0	100	25.6092	0	0	27.9706	25.6506	20.7345	13.9002	74.737
			100	100	0	0	100	25.6092	0	0	27.9706	25.6506	20.7345	13.9002	74.737
			100	0	0	100	100	18.8717	0	0	31.1005	28.8813	38.0564	12.3097	74.6197
			100	80.7517	0	100	100	18.8717	0	0	31.1005	28.8813	38.0564	12.3097	74.6197
			100	100	0	100	100	18.8717	0	0	31.1005	28.8813	38.0564	12.3097	74.6197
			100	80.7517	0	0	100	25.6092	0.476504	0	28.2571	25.9464	20.677	14.2094	74.3344
			100	100	0	0	100	25.6092	0.476504	0	28.2571	25.9464	20.677	14.2094	74.3344
			100	0	0	100	100	18.8717	0.476504	0	31.387	29.1771	37.999	12.619	74.2171
			100	80.7517	0	100	100	18.8717	0.476504	0	31.387	29.1771	37.999	12.619	74.2171
			100	100	0	100	100	18.8717	0.476504	0	31.387	29.1771	37.999	12.619	74.2171
			100	80.7517	100	100	0	58.9871	48.7234	0	41.7638	39.8881	63.7704	7.28536	73.8806
			100	80.7517	100	100	100	58.9871	48.7234	0	41.7638	39.8881	63.7704	7.28536	73.8806
			100	80.7517	0	100	0	49.2111	30.6136	0	35.4152	33.3351	58.2563	11.1358	73.5806
			100	80.7517	0	100	100	49.2111	30.6136	0	35.4152	33.3351	58.2563	11.1358	73.5806
			100	80.7517	100	100	0	58.9871	49.7702	0	42.3932	40.5378	63.6441	7.96474	72.9964
			100	80.7517	100	100	100	58.9871	49.7702	0	42.3932	40.5378	63.6441	7.96474	72.9964
			100	80.7517	100	0	0	42.4736	29.5669	0	37.9157	35.9161	30.4486	12.5693	71.1578
			100	80.7517	100	0	100	42.4736	29.5669	0	37.9157	35.9161	30.4486	12.5693	71.1578
			0	0	100	0	100	18.8717	0	0	31.1005	28.8813	15.4285	16.365	71.1267
			0	100	100	0	100	18.8717	0	0	31.1005	28.8813	15.4285	16.365	71.1267
			100	80.7517	100	100	100	35.3852	29.5669	0	41.2086	39.315	47.4943	11.2223	70.7534
			0	0	100	0	100	18.8717	0.476504	0	31.387	29.1771	15.371	16.6743	70.7242
			0	100	100	0	100	18.8717	0.476504	0	31.387	29.1771	15.371	16.6743	70.7242
			100	80.7517	100	0	0	42.4736	30.6136	0	38.5451	36.5658	30.3224	13.2487	70.2735
			100	80.7517	100	0	100	42.4736	30.6136	0	38.5451	36.5658	30.3224	13.2487	70.2735
			100	80.7517	100	100	100	35.3852	30.6136	0	41.838	39.9647	47.368	11.9017	69.8692
			100	0	0	0	100	18.8717	0	0	31.1005	28.8813	15.4285	18.5733	69.2246
			100	80.7517	0	0	100	18.8717	0	0	31.1005	28.8813	15.4285	18.5733	69.2246
			100	100	0	0	100	18.8717	0	0	31.1005	28.8813	15.4285	18.5733	69.2246
			0	0	0	100	100	18.8717	0	0	31.1005	28.8813	38.0564	18.9253	68.9215
			0	100	0	100	100	18.8717	0	0	31.1005	28.8813	38.0564	18.9253	68.9215
			100	0	0	0	100	18.8717	0.476504	0	31.387	29.1771	15.371	18.8826	68.8221
			100	80.7517	0	0	100	18.8717	0.476504	0	31.387	29.1771	15.371	18.8826	68.8221
			100	100	0	0	100	18.8717	0.476504	0	31.387	29.1771	15.371	18.8826	68.8221
			0	0	0	100	100	18.8717	0.476504	0	31.387	29.1771	37.999	19.2346	68.519
			0	100	0	100	100	18.8717	0.476504	0	31.387	29.1771	37.999	19.2346	68.519
			100	80.7517	100	0	0	58.9871	48.7234	0	41.7638	39.8881	41.1424	13.5489	68.4856
			100	80.7517	100	0	100	58.9871	48.7234	0	41.7638	39.8881	41.1424	13.5489	68.4856
			100	80.7517	0	0	0	49.2111	30.6136	0	35.4152	33.3351	35.6284	17.3994	68.1856
			100	80.7517	0	0	100	49.2111	30.6136	0	35.4152	33.3351	35.6284	17.3994	68.1856
			100	80.7517	0	100	0	42.4736	30.6136	0	38.5451	36.5658	52.9503	15.809	68.0683
			100	80.7517	0	100	100	42.4736	30.6136	0	38.5451	36.5658	52.9503	15.809	68.0683
			100	80.7517	100	0	0	58.9871	49.7702	0	42.3932	40.5378	41.0161	14.2283	67.6013
			100	80.7517	100	0	100	58.9871	49.7702	0	42.3932	40.5378	41.0161	14.2283	67.6013
			100	0	100	100	0	0	0	0	39.8672	37.9305	23.1943	16.5754	66.7799
			100	0	100	100	100	0	0	0	39.8672	37.9305	23.1943	16.5754	66.7799
			100	80.7517	100	100	0	0	0	0	39.8672	37.9305	23.1943	16.5754	66.7799
			100	80.7517	100	100	100	0	0	0	39.8672	37.9305	23.1943	16.5754	66.7799
			100	100	100	100	0	0	0	0	39.8672	37.9305	23.1943	16.5754	66.7799
			100	100	100	100	100	0	0	0	39.8672	37.9305	23.1943	16.5754	66.7799
			100	0	100	100	0	0	0.476504	0	40.1538	38.2262	23.1369	16.8847	66.3774
			100	0	100	100	100	0	0.476504	0	40.1538	38.2262	23.1369	16.8847	66.3774
			100	80.7517	100	100	0	0	0.476504	0	40.1538	38.2262	23.1369	16.8847	66.3774
			100	80.7517	100	100	100	0	0.476504	0	40.1538	38.2262	23.1369	16.8847	66.3774
			100	100	100	100	0	0	0.476504	0	40.1538	38.2262	23.1369	16.8847	66.3774
			100	100	100	100	100	0	0.476504	0	40.1538	38.2262	23.1369	16.8847	66.3774
			100	80.7517	100	100	0	49.2111	48.7234	0	46.3052	44.5758	56.0715	14.066	65.8823
			100	80.7517	100	100	100	49.2111	48.7234	0	46.3052	44.5758	56.0715	14.066	65.8823
			100	100	100	100	0	49.2111	48.7234	0	46.3052	44.5758	56.0715	14.066	65.8823
			100	100	100	100	100	49.2111	48.7234	0	46.3052	44.5758	56.0715	14.066	65.8823
			100	80.7517	0	100	0	58.9871	49.7702	0	42.3932	40.5378	63.6441	16.7886	65.3961
			100	80.7517	0	100	100	58.9871	49.7702	0	42.3932	40.5378	63.6441	16.7886	65.3961
			100	80.7517	100	0	100	35.3852	29.5669	0	41.2086	39.315	24.8663	17.4859	65.3584
			100	80.7517	100	100	0	49.2111	49.7702	0	46.9346	45.2255	55.9452	14.7454	64.9981
			100	80.7517	100	100	100	49.2111	49.7702	0	46.9346	45.2255	55.9452	14.7454	64.9981
			100	100	100	100	0	49.2111	49.7702	0	46.9346	45.2255	55.9452	14.7454	64.9981
			100	100	100	100	100	49.2111	49.7702	0	46.9346	45.2255	55.9452	14.7454	64.9981
			100	80.7517	100	0	100	35.3852	30.6136	0	41.838	39.9647	24.74	18.1652	64.4741
			0	0	0	0	100	18.8717	0	0	31.1005	28.8813	15.4285	25.1889	63.5264
			0	100	0	0	100	18.8717	0	0	31.1005	28.8813	15.4285	25.1889	63.5264
			0	0	0	0	100	18.8717	0.476504	0	31.387	29.1771	15.371	25.4981	63.1239
			0	100	0	0	100	18.8717	0.476504	0	31.387	29.1771	15.371	25.4981	63.1239
			100	80.7517	100	100	100	25.6092	29.5669	0	45.75	44.0027	39.7954	18.0029	62.7551
			100	80.7517	0	0	0	42.4736	30.6136	0	38.5451	36.5658	30.3224	22.0725	62.6733
			100	80.7517	0	0	100	42.4736	30.6136	0	38.5451	36.5658	30.3224	22.0725	62.6733
			100	80.7517	0	100	100	35.3852	30.6136	0	41.838	39.9647	47.368	20.7255	62.2689
			100	80.7517	100	100	100	25.6092	30.6136	0	46.3794	44.6524	39.6691	18.6823	61.8709
			100	0	100	0	0	0	0	0	39.8672	37.9305	0.566359	22.839	61.3849
			100	0	100	0	100	0	0	0	39.8672	37.9305	0.566359	22.839	61.3849
			100	80.7517	100	0	0	0	0	0	39.8672	37.9305	0.566359	22.839	61.3849
			100	80.7517	100	0	100	0	0	0	39.8672	37.9305	0.566359	22.839	61.3849
			100	100	100	0	0	0	0	0	39.8672	37.9305	0.566359	22.839	61.3849
			100	100	100	0	100	0	0	0	39.8672	37.9305	0.566359	22.839	61.3849
			0	0	100	100	0	0	0	0	39.8672	37.9305	23.1943	23.191	61.0817
			0	0	100	100	100	0	0	0	39.8672	37.9305	23.1943	23.191	61.0817
			0	100	100	100	0	0	0	0	39.8672	37.9305	23.1943	23.191	61.0817
			0	100	100	100	100	0	0	0	39.8672	37.9305	23.1943	23.191	61.0817
			100	0	100	0	0	0	0.476504	0	40.1538	38.2262	0.508872	23.1483	60.9823
			100	0	100	0	100	0	0.476504	0	40.1538	38.2262	0.508872	23.1483	60.9823
			100	80.7517	100	0	0	0	0.476504	0	40.1538	38.2262	0.508872	23.1483	60.9823
			100	80.7517	100	0	100	0	0.476504	0	40.1538	38.2262	0.508872	23.1483	60.9823
			100	100	100	0	0	0	0.476504	0	40.1538	38.2262	0.508872	23.1483	60.9823
			100	100	100	0	100	0	0.476504	0	40.1538	38.2262	0.508872	23.1483	60.9823
			0	0	100	100	0	0	0.476504	0	40.1538	38.2262	23.1369	23.5002	60.6792
			0	0	100	100	100	0	0.476504	0	40.1538	38.2262	23.1369	23.5002	60.6792
			0	100	100	100	0	0	0.476504	0	40.1538	38.2262	23.1369	23.5002	60.6792
			0	100	100	100	100	0	0.476504	0	40.1538	38.2262	23.1369	23.5002	60.6792
			100	80.7517	100	0	0	49.2111	48.7234	0	46.3052	44.5758	33.4435	20.3296	60.4873
			100	80.7517	100	0	100	49.2111	48.7234	0	46.3052	44.5758	33.4435	20.3296	60.4873
			100	100	100	0	0	49.2111	48.7234	0	46.3052	44.5758	33.4435	20.3296	60.4873
			100	100	100	0	100	49.2111	48.7234	0	46.3052	44.5758	33.4435	20.3296	60.4873
			100	80.7517	100	100	0	42.4736	48.7234	0	49.435	47.8064	50.7655	18.7392	60.37
			100	80.7517	100	100	100	42.4736	48.7234	0	49.435	47.8064	50.7655	18.7392	60.37
			100	100	100	100	0	42.4736	48.7234	0	49.435	47.8064	50.7655	18.7392	60.37
			100	100	100	100	100	42.4736	48.7234	0	49.435	47.8064	50.7655	18.7392	60.37
			100	80.7517	0	0	0	58.9871	49.7702	0	42.3932	40.5378	41.0161	23.0522	60.0011
			100	80.7517	0	0	100	58.9871	49.7702	0	42.3932	40.5378	41.0161	23.0522	60.0011
			100	80.7517	100	0	0	49.2111	49.7702	0	46.9346	45.2255	33.3172	21.009	59.603
			100	80.7517	100	0	100	49.2111	49.7702	0	46.9346	45.2255	33.3172	21.009	59.603
			100	100	100	0	0	49.2111	49.7702	0	46.9346	45.2255	33.3172	21.009	59.603
			100	100	100	0	100	49.2111	49.7702	0	46.9346	45.2255	33.3172	21.009	59.603
			100	80.7517	100	100	0	42.4736	49.7702	0	50.0645	48.4561	50.6392	19.4186	59.4857
			100	80.7517	100	100	100	42.4736	49.7702	0	50.0645	48.4561	50.6392	19.4186	59.4857
			100	100	100	100	0	42.4736	49.7702	0	50.0645	48.4561	50.6392	19.4186	59.4857
			100	100	100	100	100	42.4736	49.7702	0	50.0645	48.4561	50.6392	19.4186	59.4857
			100	0	0	100	0	0	0	0	39.8672	37.9305	23.1943	25.3992	59.1797
			100	0	0	100	100	0	0	0	39.8672	37.9305	23.1943	25.3992	59.1797
			100	80.7517	0	100	0	0	0	0	39.8672	37.9305	23.1943	25.3992	59.1797
			100	80.7517	0	100	100	0	0	0	39.8672	37.9305	23.1943	25.3992	59.1797
			100	100	0	100	0	0	0	0	39.8672	37.9305	23.1943	25.3992	59.1797
			100	100	0	100	100	0	0	0	39.8672	37.9305	23.1943	25.3992	59.1797
			100	0	0	100	0	0	0.476504	0	40.1538	38.2262	23.1369	25.7085	58.7771
			100	0	0	100	100	0	0.476504	0	40.1538	38.2262	23.1369	25.7085	58.7771
			100	80.7517	0	100	0	0	0.476504	0	40.1538	38.2262	23.1369	25.7085	58.7771
			100	80.7517	0	100	100	0	0.476504	0	40.1538	38.2262	23.1369	25.7085	58.7771
			100	100	0	100	0	0	0.476504	0	40.1538	38.2262	23.1369	25.7085	58.7771
			100	100	0	100	100	0	0.476504	0	40.1538	38.2262	23.1369	25.7085	58.7771
			100	80.7517	0	100	0	49.2111	49.7702	0	46.9346	45.2255	55.9452	23.5692	57.3978
			100	80.7517	0	100	100	49.2111	49.7702	0	46.9346	45.2255	55.9452	23.5692	57.3978
			100	100	0	100	0	49.2111	49.7702	0	46.9346	45.2255	55.9452	23.5692	57.3978
			100	100	0	100	100	49.2111	49.7702	0	46.9346	45.2255	55.9452	23.5692	57.3978
			100	80.7517	100	0	100	25.6092	29.5669	0	45.75	44.0027	17.1674	24.2665	57.3601
			100	80.7517	100	100	100	18.8717	29.5669	0	48.8798	47.2333	34.4894	22.6761	57.2428
			100	80.7517	0	0	100	35.3852	30.6136	0	41.838	39.9647	24.74	26.9891	56.8739
			100	80.7517	100	0	100	25.6092	30.6136	0	46.3794	44.6524	17.0411	24.9459	56.4759
			100	80.7517	100	100	100	18.8717	30.6136	0	49.5093	47.883	34.3631	23.3555	56.3586
			0	0	100	0	0	0	0	0	39.8672	37.9305	0.566359	29.4546	55.6867
			0	0	100	0	100	0	0	0	39.8672	37.9305	0.566359	29.4546	55.6867
			0	100	100	0	0	0	0	0	39.8672	37.9305	0.566359	29.4546	55.6867
			0	100	100	0	100	0	0	0	39.8672	37.9305	0.566359	29.4546	55.6867
			0	0	100	0	0	0	0.476504	0	40.1538	38.2262	0.508872	29.7638	55.2842
			0	0	100	0	100	0	0.476504	0	40.1538	38.2262	0.508872	29.7638	55.2842
			0	100	100	0	0	0	0.476504	0	40.1538	38.2262	0.508872	29.7638	55.2842
			0	100	100	0	100	0	0.476504	0	40.1538	38.2262	0.508872	29.7638	55.2842
			100	80.7517	100	0	0	42.4736	48.7234	0	49.435	47.8064	28.1375	25.0028	54.975
			100	80.7517	100	0	100	42.4736	48.7234	0	49.435	47.8064	28.1375	25.0028	54.975
			100	100	100	0	0	42.4736	48.7234	0	49.435	47.8064	28.1375	25.0028	54.975
			100	100	100	0	100	42.4736	48.7234	0	49.435	47.8064	28.1375	25.0028	54.975
			100	80.7517	100	100	100	35.3852	48.7234	0	52.7279	51.2054	45.1832	23.6557	54.5706
			100	80.7517	0	100	100	25.6092	30.6136	0	46.3794	44.6524	39.6691	27.5061	54.2706
			100	80.7517	100	0	0	42.4736	49.7702	0	50.0645	48.4561	28.0112	25.6822	54.0907
			100	80.7517	100	0	100	42.4736	49.7702	0	50.0645	48.4561	28.0112	25.6822	54.0907
			100	100	100	0	0	42.4736	49.7702	0	50.0645	48.4561	28.0112	25.6822	54.0907
			100	100	100	0	100	42.4736	49.7702	0	50.0645	48.4561	28.0112	25.6822	54.0907
			100	0	0	0	0	0	0	0	39.8672	37.9305	0.566359	31.6628	53.7846
			100	0	0	0	100	0	0	0	39.8672	37.9305	0.566359	31.6628	53.7846
			100	80.7517	0	0	0	0	0	0	39.8672	37.9305	0.566359	31.6628	53.7846
			100	80.7517	0	0	100	0	0	0	39.8672	37.9305	0.566359	31.6628	53.7846
			100	100	0	0	0	0	0	0	39.8672	37.9305	0.566359	31.6628	53.7846
			100	100	0	0	100	0	0	0	39.8672	37.9305	0.566359	31.6628	53.7846
			100	80.7517	100	100	100	35.3852	49.7702	0	53.3574	51.8551	45.0569	24.3351	53.6864
			0	0	0	100	0	0	0	0	39.8672	37.9305	23.1943	32.0148	53.4815
			0	0	0	100	100	0	0	0	39.8672	37.9305	23.1943	32.0148	53.4815
			0	100	0	100	0	0	0	0	39.8672	37.9305	23.1943	32.0148	53.4815
			0	100	0	100	100	0	0	0	39.8672	37.9305	23.1943	32.0148	53.4815
			100	0	0	0	0	0	0.476504	0	40.1538	38.2262	0.508872	31.9721	53.3821
			100	0	0	0	100	0	0.476504	0	40.1538	38.2262	0.508872	31.9721	53.3821
			100	80.7517	0	0	0	0	0.476504	0	40.1538	38.2262	0.508872	31.9721	53.3821
			100	80.7517	0	0	100	0	0.476504	0	40.1538	38.2262	0.508872	31.9721	53.3821
			100	100	0	0	0	0	0.476504	0	40.1538	38.2262	0.508872	31.9721	53.3821
			100	100	0	0	100	0	0.476504	0	40.1538	38.2262	0.508872	31.9721	53.3821
			0	0	0	100	0	0	0.476504	0	40.1538	38.2262	23.1369	32.3241	53.0789
			0	0	0	100	100	0	0.476504	0	40.1538	38.2262	23.1369	32.3241	53.0789
			0	100	0	100	0	0	0.476504	0	40.1538	38.2262	23.1369	32.3241	53.0789
			0	100	0	100	100	0	0.476504	0	40.1538	38.2262	23.1369	32.3241	53.0789
			100	80.7517	0	0	0	49.2111	49.7702	0	46.9346	45.2255	33.3172	29.8328	52.0028
			100	80.7517	0	0	100	49.2111	49.7702	0	46.9346	45.2255	33.3172	29.8328	52.0028
			100	100	0	0	0	49.2111	49.7702	0	46.9346	45.2255	33.3172	29.8328	52.0028
			100	100	0	0	100	49.2111	49.7702	0	46.9346	45.2255	33.3172	29.8328	52.0028
			100	80.7517	0	100	0	42.4736	49.7702	0	50.0645	48.4561	50.6392	28.2424	51.8855
			100	80.7517	0	100	100	42.4736	49.7702	0	50.0645	48.4561	50.6392	28.2424	51.8855
			100	100	0	100	0	42.4736	49.7702	0	50.0645	48.4561	50.6392	28.2424	51.8855
			100	100	0	100	100	42.4736	49.7702	0	50.0645	48.4561	50.6392	28.2424	51.8855
			100	80.7517	100	0	100	18.8717	29.5669	0	48.8798	47.2333	11.8614	28.9397	51.8478
			100	80.7517	100	0	100	18.8717	30.6136	0	49.5093	47.883	11.7351	29.6191	50.9635
			100	80.7517	100	0	100	35.3852	48.7234	0	52.7279	51.2054	22.5552	29.9193	49.1756
			100	80.7517	0	0	100	25.6092	30.6136	0	46.3794	44.6524	17.0411	33.7697	48.8756
			100	80.7517	0	100	100	18.8717	30.6136	0	49.5093	47.883	34.3631	32.1793	48.7583
			100	80.7517	100	0	100	35.3852	49.7702	0	53.3574	51.8551	22.4289	30.5987	48.2913
			0	0	0	0	0	0	0	0	39.8672	37.9305	0.566359	38.2784	48.0864
			0	0	0	0	100	0	0	0	39.8672	37.9305	0.566359	38.2784	48.0864
			0	100	0	0	0	0	0	0	39.8672	37.9305	0.566359	38.2784	48.0864
			0	100	0	0	100	0	0	0	39.8672	37.9305	0.566359	38.2784	48.0864
			0	0	0	0	0	0	0.476504	0	40.1538	38.2262	0.508872	38.5877	47.6839
			0	0	0	0	100	0	0.476504	0	40.1538	38.2262	0.508872	38.5877	47.6839
			0	100	0	0	0	0	0.476504	0	40.1538	38.2262	0.508872	38.5877	47.6839
			0	100	0	0	100	0	0.476504	0	40.1538	38.2262	0.508872	38.5877	47.6839
			100	80.7517	100	100	100	25.6092	48.7234	0	57.2693	55.893	37.4843	30.4364	46.5723
			100	100	100	100	100	25.6092	48.7234	0	57.2693	55.893	37.4843	30.4364	46.5723
			100	80.7517	0	0	0	42.4736	49.7702	0	50.0645	48.4561	28.0112	34.506	46.4905
			100	80.7517	0	0	100	42.4736	49.7702	0	50.0645	48.4561	28.0112	34.506	46.4905
			100	100	0	0	0	42.4736	49.7702	0	50.0645	48.4561	28.0112	34.506	46.4905
			100	100	0	0	100	42.4736	49.7702	0	50.0645	48.4561	28.0112	34.506	46.4905
			100	80.7517	0	100	100	35.3852	49.7702	0	53.3574	51.8551	45.0569	33.1589	46.0861
			100	80.7517	100	100	100	25.6092	49.7702	0	57.8988	56.5427	37.358	31.1158	45.6881
			100	100	100	100	100	25.6092	49.7702	0	57.8988	56.5427	37.358	31.1158	45.6881
			100	80.7517	0	0	100	18.8717	30.6136	0	49.5093	47.883	11.7351	38.4429	43.3633
			100	80.7517	100	100	0	0	29.5669	0	57.6466	56.2825	19.6273	35.7656	41.8028
			100	80.7517	100	100	100	0	29.5669	0	57.6466	56.2825	19.6273	35.7656	41.8028
			100	80.7517	100	0	100	25.6092	48.7234	0	57.2693	55.893	14.8563	36.7	41.1773
			100	100	100	0	100	25.6092	48.7234	0	57.2693	55.893	14.8563	36.7	41.1773
			100	80.7517	100	100	100	18.8717	48.7234	0	60.3992	59.1237	32.1783	35.1095	41.06
			100	100	100	100	100	18.8717	48.7234	0	60.3992	59.1237	32.1783	35.1095	41.06
			100	80.7517	100	100	0	0	30.6136	0	58.2761	56.9322	19.501	36.445	40.9186
			100	80.7517	100	100	100	0	30.6136	0	58.2761	56.9322	19.501	36.445	40.9186
			100	80.7517	0	0	100	35.3852	49.7702	0	53.3574	51.8551	22.4289	39.4225	40.6911
			100	80.7517	100	0	100	25.6092	49.7702	0	57.8988	56.5427	14.73	37.3794	40.293
			100	100	100	0	100	25.6092	49.7702	0	57.8988	56.5427	14.73	37.3794	40.293
			100	80.7517	100	100	100	18.8717	49.7702	0	61.0286	59.7734	32.052	35.7889	40.1757
			100	100	100	100	100	18.8717	49.7702	0	61.0286	59.7734	32.052	35.7889	40.1757
			100	80.7517	0	100	100	25.6092	49.7702	0	57.8988	56.5427	37.358	39.9396	38.0878
			100	100	0	100	100	25.6092	49.7702	0	57.8988	56.5427	37.358	39.9396	38.0878
			100	80.7517	100	0	0	0	29.5669	0	57.6466	56.2825	0	41.1986	37.1232
			100	80.7517	100	0	100	0	29.5669	0	57.6466	56.2825	0	41.1986	37.1232
			100	80.7517	100	0	0	0	30.6136	0	58.2761	56.9322	0	41.843	36.2691
			100	80.7517	100	0	100	0	30.6136	0	58.2761	56.9322	0	41.843	36.2691
			100	80.7517	100	0	100	18.8717	48.7234	0	60.3992	59.1237	9.55027	41.3731	35.665
			100	100	100	0	100	18.8717	48.7234	0	60.3992	59.1237	9.55027	41.3731	35.665
			100	80.7517	100	0	100	18.8717	49.7702	0	61.0286	59.7734	9.42398	42.0525	34.7807
			100	100	100	0	100	18.8717	49.7702	0	61.0286	59.7734	9.42398	42.0525	34.7807
			100	80.7517	0	100	0	0	30.6136	0	58.2761	56.9322	19.501	45.2688	33.3183
			100	80.7517	0	100	100	0	30.6136	0	58.2761	56.9322	19.501	45.2688	33.3183
			100	80.7517	0	0	100	25.6092	49.7702	0	57.8988	56.5427	14.73	46.2032	32.6928
			100	100	0	0	100	25.6092	49.7702	0	57.8988	56.5427	14.73	46.2032	32.6928
			100	80.7517	0	100	100	18.8717	49.7702	0	61.0286	59.7734	32.052	44.6127	32.5755
			100	100	0	100	100	18.8717	49.7702	0	61.0286	59.7734	32.052	44.6127	32.5755
			100	80.7517	100	100	0	58.9871	98.9533	0	71.9683	71.0655	57.7105	39.8867	31.4481
			100	80.7517	100	100	100	58.9871	98.9533	0	71.9683	71.0655	57.7105	39.8867	31.4481
			100	80.7517	100	100	0	58.9871	100	0	72.5978	71.7152	57.5842	40.5661	30.5639
			100	80.7517	100	100	100	58.9871	100	0	72.5978	71.7152	57.5842	40.5661	30.5639
			100	80.7517	0	0	0	0	30.6136	0	58.2761	56.9322	0	50.6668	28.6688
			100	80.7517	0	0	100	0	30.6136	0	58.2761	56.9322	0	50.6668	28.6688
			100	80.7517	0	0	100	18.8717	49.7702	0	61.0286	59.7734	9.42398	50.8763	27.1805
			100	100	0	0	100	18.8717	49.7702	0	61.0286	59.7734	9.42398	50.8763	27.1805
			100	80.7517	100	0	0	58.9871	98.9533	0	71.9683	71.0655	35.0825	46.1503	26.0531
			100	80.7517	100	0	100	58.9871	98.9533	0	71.9683	71.0655	35.0825	46.1503	26.0531
			100	80.7517	100	100	0	0	48.7234	0	69.166	68.1729	17.3162	48.1991	25.62
			100	80.7517	100	100	100	0	48.7234	0	69.166	68.1729	17.3162	48.1991	25.62
			100	100	100	100	0	0	48.7234	0	69.166	68.1729	17.3162	48.1991	25.62
			100	100	100	100	100	0	48.7234	0	69.166	68.1729	17.3162	48.1991	25.62
			100	80.7517	100	0	0	58.9871	100	0	72.5978	71.7152	34.9562	46.8297	25.1688
			100	80.7517	100	0	100	58.9871	100	0	72.5978	71.7152	34.9562	46.8297	25.1688
			100	80.7517	100	100	0	0	49.7702	0	69.7954	68.8226	17.1899	48.8784	24.7357
			100	80.7517	100	100	100	0	49.7702	0	69.7954	68.8226	17.1899	48.8784	24.7357
			100	100	100	100	0	0	49.7702	0	69.7954	68.8226	17.1899	48.8784	24.7357
			100	100	100	100	100	0	49.7702	0	69.7954	68.8226	17.1899	48.8784	24.7357
			100	80.7517	100	100	0	49.2111	98.9533	0	76.5097	75.7532	50.0116	46.6674	23.4498
			100	80.7517	100	100	100	49.2111	98.9533	0	76.5097	75.7532	50.0116	46.6674	23.4498
			100	100	100	100	0	49.2111	98.9533	0	76.5097	75.7532	50.0116	46.6674	23.4498
			100	100	100	100	100	49.2111	98.9533	0	76.5097	75.7532	50.0116	46.6674	23.4498
			100	80.7517	0	100	0	58.9871	100	0	72.5978	71.7152	57.5842	49.3899	22.9636
			100	80.7517	0	100	100	58.9871	100	0	72.5978	71.7152	57.5842	49.3899	22.9636
			100	80.7517	100	100	0	49.2111	100	0	77.1392	76.4029	49.8853	47.3468	22.5656
			100	80.7517	100	100	100	49.2111	100	0	77.1392	76.4029	49.8853	47.3468	22.5656
			100	100	100	100	0	49.2111	100	0	77.1392	76.4029	49.8853	47.3468	22.5656
			100	100	100	100	100	49.2111	100	0	77.1392	76.4029	49.8853	47.3468	22.5656
			100	80.7517	100	0	0	0	48.7234	0	69.166	68.1729	0	52.9923	21.4914
			100	80.7517	100	0	100	0	48.7234	0	69.166	68.1729	0	52.9923	21.4914
			100	100	100	0	0	0	48.7234	0	69.166	68.1729	0	52.9923	21.4914
			100	100	100	0	100	0	48.7234	0	69.166	68.1729	0	52.9923	21.4914
			100	80.7517	100	0	0	0	49.7702	0	69.7954	68.8226	0	53.6367	20.6373
			100	80.7517	100	0	100	0	49.7702	0	69.7954	68.8226	0	53.6367	20.6373
			100	100	100	0	0	0	49.7702	0	69.7954	68.8226	0	53.6367	20.6373
			100	100	100	0	100	0	49.7702	0	69.7954	68.8226	0	53.6367	20.6373
			100	80.7517	100	0	0	49.2111	98.9533	0	76.5097	75.7532	27.3836	52.931	18.0548
			100	80.7517	100	0	100	49.2111	98.9533	0	76.5097	75.7532	27.3836	52.931	18.0548
			100	100	100	0	0	49.2111	98.9533	0	76.5097	75.7532	27.3836	52.931	18.0548
			100	100	100	0	100	49.2111	98.9533	0	76.5097	75.7532	27.3836	52.931	18.0548
			100	80.7517	100	100	0	42.4736	98.9533	0	79.6396	78.9839	44.7056	51.3405	17.9375
			100	80.7517	100	100	100	42.4736	98.9533	0	79.6396	78.9839	44.7056	51.3405	17.9375
			100	100	100	100	0	42.4736	98.9533	0	79.6396	78.9839	44.7056	51.3405	17.9375
			100	100	100	100	100	42.4736	98.9533	0	79.6396	78.9839	44.7056	51.3405	17.9375
			100	80.7517	0	0	0	58.9871	100	0	72.5978	71.7152	34.9562	55.6535	17.5686
			100	80.7517	0	0	100	58.9871	100	0	72.5978	71.7152	34.9562	55.6535	17.5686
			100	80.7517	100	0	0	49.2111	100	0	77.1392	76.4029	27.2573	53.6104	17.1706
			100	80.7517	100	0	100	49.2111	100	0	77.1392	76.4029	27.2573	53.6104	17.1706
			100	100	100	0	0	49.2111	100	0	77.1392	76.4029	27.2573	53.6104	17.1706
			100	100	100	0	100	49.2111	100	0	77.1392	76.4029	27.2573	53.6104	17.1706
			100	80.7517	0	100	0	0	49.7702	0	69.7954	68.8226	17.1899	57.7023	17.1355
			100	80.7517	0	100	100	0	49.7702	0	69.7954	68.8226	17.1899	57.7023	17.1355
			100	100	0	100	0	0	49.7702	0	69.7954	68.8226	17.1899	57.7023	17.1355
			100	100	0	100	100	0	49.7702	0	69.7954	68.8226	17.1899	57.7023	17.1355
			100	80.7517	100	100	0	42.4736	100	0	80.2691	79.6336	44.5793	52.0199	17.0533
			100	80.7517	100	100	100	42.4736	100	0	80.2691	79.6336	44.5793	52.0199	17.0533
			100	100	100	100	0	42.4736	100	0	80.2691	79.6336	44.5793	52.0199	17.0533
			100	100	100	100	100	42.4736	100	0	80.2691	79.6336	44.5793	52.0199	17.0533
			100	80.7517	0	100	0	49.2111	100	0	77.1392	76.4029	49.8853	56.1706	14.9653
			100	80.7517	0	100	100	49.2111	100	0	77.1392	76.4029	49.8853	56.1706	14.9653
			100	100	0	100	0	49.2111	100	0	77.1392	76.4029	49.8853	56.1706	14.9653
			100	100	0	100	100	49.2111	100	0	77.1392	76.4029	49.8853	56.1706	14.9653
			100	80.7517	0	0	0	0	49.7702	0	69.7954	68.8226	0	62.4605	13.037
			100	80.7517	0	0	100	0	49.7702	0	69.7954	68.8226	0	62.4605	13.037
			100	100	0	0	0	0	49.7702	0	69.7954	68.8226	0	62.4605	13.037
			100	100	0	0	100	0	49.7702	0	69.7954	68.8226	0	62.4605	13.037
			100	80.7517	100	0	0	42.4736	98.9533	0	79.6396	78.9839	22.0776	57.6041	12.5425
			100	80.7517	100	0	100	42.4736	98.9533	0	79.6396	78.9839	22.0776	57.6041	12.5425
			100	100	100	0	0	42.4736	98.9533	0	79.6396	78.9839	22.0776	57.6041	12.5425
			100	100	100	0	100	42.4736	98.9533	0	79.6396	78.9839	22.0776	57.6041	12.5425
			0	100	100	100	0	42.4736	98.9533	0	79.6396	78.9839	44.7056	57.9561	12.2393
			0	100	100	100	100	42.4736	98.9533	0	79.6396	78.9839	44.7056	57.9561	12.2393
			100	80.7517	100	100	100	35.3852	98.9533	0	82.9325	82.3828	39.1232	56.2571	12.1381
			100	80.7517	100	0	0	42.4736	100	0	80.2691	79.6336	21.9513	58.2835	11.6582
			100	80.7517	100	0	100	42.4736	100	0	80.2691	79.6336	21.9513	58.2835	11.6582
			100	100	100	0	0	42.4736	100	0	80.2691	79.6336	21.9513	58.2835	11.6582
			100	100	100	0	100	42.4736	100	0	80.2691	79.6336	21.9513	58.2835	11.6582
			0	100	100	100	0	42.4736	100	0	80.2691	79.6336	44.5793	58.6355	11.3551
			0	100	100	100	100	42.4736	100	0	80.2691	79.6336	44.5793	58.6355	11.3551
			100	80.7517	100	100	100	35.3852	100	0	83.5619	83.0325	38.997	56.9364	11.2539
			100	80.7517	0	0	0	49.2111	100	0	77.1392	76.4029	27.2573	62.4342	9.57031
			100	80.7517	0	0	100	49.2111	100	0	77.1392	76.4029	27.2573	62.4342	9.57031
			100	100	0	0	0	49.2111	100	0	77.1392	76.4029	27.2573	62.4342	9.57031
			100	100	0	0	100	49.2111	100	0	77.1392	76.4029	27.2573	62.4342	9.57031
			100	80.7517	0	100	0	42.4736	100	0	80.2691	79.6336	44.5793	60.8437	9.45302
			100	80.7517	0	100	100	42.4736	100	0	80.2691	79.6336	44.5793	60.8437	9.45302
			100	100	0	100	0	42.4736	100	0	80.2691	79.6336	44.5793	60.8437	9.45302
			100	100	0	100	100	42.4736	100	0	80.2691	79.6336	44.5793	60.8437	9.45302
			0	100	100	0	0	42.4736	98.9533	0	79.6396	78.9839	22.0776	64.2197	6.84429
			0	100	100	0	100	42.4736	98.9533	0	79.6396	78.9839	22.0776	64.2197	6.84429
			100	80.7517	100	0	100	35.3852	98.9533	0	82.9325	82.3828	16.4953	62.5207	6.74309
			0	100	100	0	0	42.4736	100	0	80.2691	79.6336	21.9513	64.8991	5.96004
			0	100	100	0	100	42.4736	100	0	80.2691	79.6336	21.9513	64.8991	5.96004
			100	80.7517	100	0	100	35.3852	100	0	83.5619	83.0325	16.369	63.2	5.85884
			100	80.7517	100	100	100	25.6092	98.9533	0	87.4739	87.0705	31.4243	63.0377	4.13984
			100	100	100	100	100	25.6092	98.9533	0	87.4739	87.0705	31.4243	63.0377	4.13984
			100	80.7517	0	0	0	42.4736	100	0	80.2691	79.6336	21.9513	67.1073	4.05798
			100	80.7517	0	0	100	42.4736	100	0	80.2691	79.6336	21.9513	67.1073	4.05798
			100	100	0	0	0	42.4736	100	0	80.2691	79.6336	21.9513	67.1073	4.05798
			100	100	0	0	100	42.4736	100	0	80.2691	79.6336	21.9513	67.1073	4.05798
			0	100	0	100	0	42.4736	100	0	80.2691	79.6336	44.5793	67.4593	3.75483
			0	100	0	100	100	42.4736	100	0	80.2691	79.6336	44.5793	67.4593	3.75483
			100	80.7517	0	100	100	35.3852	100	0	83.5619	83.0325	38.997	65.7603	3.65363
			100	80.7517	100	100	100	25.6092	100	0	88.1033	87.7202	31.298	63.7171	3.25559
			100	100	100	100	100	25.6092	100	0	88.1033	87.7202	31.298	63.7171	3.25559
			0	0	0	0	0	0	0	0	0	0	0	0	0
			0	100	0	0	0	0	100	0	100	100	0	100	0
			0	100	0	0	0	42.4736	100	0	80.2691	79.6336	21.9513	73.7229	0
			0	100	0	0	100	0	100	0	100	100	0	100	0
			0	100	0	0	100	18.8717	100	0	91.2332	90.9509	3.36405	90.0932	0
			0	100	0	0	100	42.4736	100	0	80.2691	79.6336	21.9513	73.7229	0
			0	100	0	100	0	0	100	0	100	100	11.1299	96.9192	0
			0	100	0	100	100	0	100	0	100	100	11.1299	96.9192	0
			0	100	0	100	100	18.8717	100	0	91.2332	90.9509	25.992	83.8296	0
			0	100	100	0	0	0	98.9533	0	99.3706	99.3503	0	90.5318	0
			0	100	100	0	100	0	98.9533	0	99.3706	99.3503	0	90.5318	0
			0	100	100	0	100	18.8717	98.9533	0	90.6038	90.3011	3.49034	80.59	0
			0	100	100	100	0	0	98.9533	0	99.3706	99.3503	11.2562	87.416	0
			0	100	100	100	100	0	98.9533	0	99.3706	99.3503	11.2562	87.416	0
			0	100	100	100	100	18.8717	98.9533	0	90.6038	90.3011	26.1183	74.3264	0
			0	100	100	0	0	0	100	0	100	100	0	91.1762	0
			0	100	100	0	100	0	100	0	100	100	0	91.1762	0
			0	100	100	0	100	18.8717	100	0	91.2332	90.9509	3.36405	81.2694	0
			0	100	100	100	0	0	100	0	100	100	11.1299	88.0953	0
			0	100	100	100	100	0	100	0	100	100	11.1299	88.0953	0
			0	100	100	100	100	18.8717	100	0	91.2332	90.9509	25.992	75.0058	0
			100	80.7517	0	0	0	0	100	0	100	100	0	93.3845	0
			100	80.7517	0	0	100	0	100	0	100	100	0	93.3845	0
			100	80.7517	0	0	100	18.8717	100	0	91.2332	90.9509	3.36405	83.4777	0
			100	80.7517	0	0	100	25.6092	100	0	88.1033	87.7202	8.67005	78.8045	0
			100	80.7517	0	0	100	35.3852	100	0	83.5619	83.0325	16.369	72.0239	0
			100	80.7517	0	100	0	0	100	0	100	100	11.1299	90.3036	0
			100	80.7517	0	100	100	0	100	0	100	100	11.1299	90.3036	0
			100	80.7517	0	100	100	18.8717	100	0	91.2332	90.9509	25.992	77.2141	0
			100	80.7517	0	100	100	25.6092	100	0	88.1033	87.7202	31.298	72.5409	0
			100	80.7517	100	0	0	0	98.9533	0	99.3706	99.3503	0	83.9162	0
			100	80.7517	100	0	100	0	98.9533	0	99.3706	99.3503	0	83.9162	0
			100	80.7517	100	0	100	18.8717	98.9533	0	90.6038	90.3011	3.49034	73.9745	0
			100	80.7517	100	0	100	25.6092	98.9533	0	87.4739	87.0705	8.79634	69.3013	0
			100	80.7517	100	100	0	0	98.9533	0	99.3706	99.3503	11.2562	80.8004	0
			100	80.7517	100	100	100	0	98.9533	0	99.3706	99.3503	11.2562	80.8004	0
			100	80.7517	100	100	100	18.8717	98.9533	0	90.6038	90.3011	26.1183	67.7109	0
			100	80.7517	100	0	0	0	100	0	100	100	0	84.5606	0
			100	80.7517	100	0	100	0	100	0	100	100	0	84.5606	0
			100	80.7517	100	0	100	18.8717	100	0	91.2332	90.9509	3.36405	74.6539	0
			100	80.7517	100	0	100	25.6092	100	0	88.1033	87.7202	8.67005	69.9807	0
			100	80.7517	100	100	0	0	100	0	100	100	11.1299	81.4798	0
			100	80.7517	100	100	100	0	100	0	100	100	11.1299	81.4798	0
			100	80.7517	100	100	100	18.8717	100	0	91.2332	90.9509	25.992	68.3903	0
			100	100	0	0	0	0	100	0	100	100	0	93.3845	0
			100	100	0	0	100	0	100	0	100	100	0	93.3845	0
			100	100	0	0	100	18.8717	100	0	91.2332	90.9509	3.36405	83.4777	0
			100	100	0	0	100	25.6092	100	0	88.1033	87.7202	8.67005	78.8045	0
			100	100	0	100	0	0	100	0	100	100	11.1299	90.3036	0
			100	100	0	100	100	0	100	0	100	100	11.1299	90.3036	0
			100	100	0	100	100	18.8717	100	0	91.2332	90.9509	25.992	77.2141	0
			100	100	0	100	100	25.6092	100	0	88.1033	87.7202	31.298	72.5409	0
			100	100	100	0	0	0	98.9533	0	99.3706	99.3503	0	83.9162	0
			100	100	100	0	100	0	98.9533	0	99.3706	99.3503	0	83.9162	0
			100	100	100	0	100	18.8717	98.9533	0	90.6038	90.3011	3.49034	73.9745	0
			100	100	100	0	100	25.6092	98.9533	0	87.4739	87.0705	8.79634	69.3013	0
			100	100	100	100	0	0	98.9533	0	99.3706	99.3503	11.2562	80.8004	0
			100	100	100	100	100	0	98.9533	0	99.3706	99.3503	11.2562	80.8004	0
			100	100	100	100	100	18.8717	98.9533	0	90.6038	90.3011	26.1183	67.7109	0
			100	100	100	0	0	0	100	0	100	100	0	84.5606	0
			100	100	100	0	100	0	100	0	100	100	0	84.5606	0
			100	100	100	0	100	18.8717	100	0	91.2332	90.9509	3.36405	74.6539	0
			100	100	100	0	100	25.6092	100	0	88.1033	87.7202	8.67005	69.9807	0
			100	100	100	100	0	0	100	0	100	100	11.1299	81.4798	0
			100	100	100	100	100	0	100	0	100	100	11.1299	81.4798	0
			100	100	100	100	100	18.8717	100	0	91.2332	90.9509	25.992	68.3903	0
